# Supplementary material for: The SMC-like RecN protein is at the crossroads of several genotoxic stress responses in Escherichia coli
Source: Front Microbiol. 2023 Apr 24;14:1146496. doi: 10.3389/fmicb.2023.1146496 (PMC10165496; doi:10.3389/fmicb.2023.1146496)
Supplement: Supplementary file 1 [file Table_1.XLSX]

## Sheet: Feuil1
WT MMC	P value	Mean of Wt 0	Mean of WT MMC	t ratio		Wt BLM	P value	Mean of Wt 0	Mean of WT BLM	t ratio		recN MMC	P value	Mean of recN 0	Mean of recN mmc	t ratio		recN BLM	P value	Mean of recN 0	Mean of recN blm	t ratio		UvrA MMC	P value	Mean of T1_UvrA_0	Mean of T1_UvrA_M	t ratio		UvrA BLM	P value	Mean of T1_UvrA_0	Mean of T1_UvrA_B	t ratio
aaeB	0.758751	149.8	160.3	0.0977368		aaeB	0.514938	149.8	92.87	-0.689753		aaeB	0.353452	180.4	160	-0.173127		aaeB	0.821762	180.4	202.4	0.16601		aaeB	0.836715	159	164	0.044669		aaeB	0.647364	159	147	-0.113211
aaeR	0.349364	33.09	40.39	0.287603		aaeR	0.854088	33.09	32.03	-0.0469715		aaeR	0.489637	50.13	69.25	0.46614		aaeR	0.191815	50.13	36.13	-0.472477		aaeR	0.737403	42.67	37	-0.205697		aaeR	0.70723	42.67	49.67	0.219153
aaeX	0.063469	17.41	7.721	-1.17306		aaeX	0.546162	17.41	53.15	1.61015		aaeX	0.977245	15.42	15.82	0.0369468		aaeX	0.355457	15.42	9.97	-0.629137		aaeX	0.513592	10	15	0.584963		aaeX	0.8	10	11	0.137504
aas	0.229182	205.2	163.6	-0.326858		aas	0.024313	205.2	114.1	-0.846732		aas	0.807403	149.3	157.3	0.0753045		aas	0.159227	149.3	119.4	-0.322411		aas	0.521909	174	186	0.0962153		aas	0.079495	174	140.3	-0.310572
aat	0.551764	9.233	7.326	-0.333774		aat	0.762285	9.233	13.09	0.503594		aat	0.397828	22.24	6.819	-1.70552		aat	0.424865	22.24	6.907	-1.68703		aat	0.04393	5	19.67	1.976		aat	0.015268	5	7.667	0.616734
abgA	0.408115	31.65	38.39	0.278525		abgA	0.004498	31.65	8.763	-1.85271		abgA	0.888139	9.434	10.5	0.154448		abgA	0.140524	9.434	3.141	-1.58665		abgA	0.800163	13.33	15.67	0.233328		abgA	0.066915	13.33	25	0.907251
abgB	0.90914	20.96	21.61	0.0440604		abgB	0.983645	20.96	21.23	0.0184657		abgB	0.332212	20.04	7.589	-1.4009		abgB	0.230133	20.04	4.278	-2.22787		abgB	0.07418	12.33	10.33	-0.255333		abgB	0.003317	12.33	22.33	0.85681
abgR	0.007391	11.66	4.401	-1.40566		abgR	0.123811	11.66	5.129	-1.18482		abgR	0.741202	3.34	2.76	-0.27518		abgR	0.517375	3.34	5.317	0.670764		abgR	0.035099	12.33	21.33	0.790711		abgR	0.034091	12.33	20	0.697827
abgT	0.750991	32.35	29.18	-0.148786		abgT	0.141247	32.35	14.75	-1.13305		abgT	0.851202	19.59	17.66	-0.149632		abgT	0.707346	19.59	10.58	-0.888778		abgT	0.083159	16	31	0.954196		abgT	0.700658	16	17.67	0.14323
abrB	0.434337	42.13	35.97	-0.228054		abrB	0.026047	42.13	18.75	-1.16796		abrB	0.433533	22.6	29.92	0.404787		abrB	0.320592	22.6	11.63	-0.958472		abrB	0.101973	26	31	0.253757		abrB	0.04236	26	43.67	0.748131
accA	0.42265	1	1.309	0.388465		accA	0.42265	1	1.587	0.666302		accA	0.42265	1	1.91	0.933573		accA	0.278525	1	1.766	0.820485		accA		1	1	0		accA		1	1	0
accB		1	1			accB		1	1			accB		1	1			accB		1	1			accB		1	1	0		accB		1	1	0
accC	0.349103	1.55	2.39	0.624742		accC	0.512673	1.55	1.081	-0.519902		accC		1	1			accC		1	1			accC		1	1	0		accC		1	1	0
accD	0.42265	1	1.074	0.102994		accD	0.42265	1	9.891	3.30612		accD		1	1			accD	0.42265	1	1.18	0.238787		accD		1.333	1.333	0		accD	0.42265	1.333	1	-0.414677
aceA	0.676509	81.46	97.47	0.258866		aceA	0.490063	81.46	54.51	-0.579571		aceA	0.532933	102.7	92.35	-0.153252		aceA	0.404365	102.7	87.84	-0.225486		aceA	0.006734	93	79	-0.235378		aceA	0.654754	93	106.7	0.198258
aceB	0.195115	84.14	117.4	0.480569		aceB	0.868441	84.14	80.26	-0.0681107		aceB	0.172962	95.33	86.14	-0.146247		aceB	0.310149	95.33	61.95	-0.621826		aceB	0.006001	125.7	137	0.124191		aceB	0.437456	125.7	110.7	-0.183329
aceK	0.985991	167.5	166.6	-0.00777269		aceK	0.821508	167.5	196.8	0.232569		aceK	0.030199	203.6	137.3	-0.568406		aceK	0.054558	203.6	102.2	-0.994342		aceK	0.564535	186.3	181	-0.041638		aceK	0.039698	186.3	154	-0.274697
acnA	0.851444	45.59	42.71	-0.0941435		acnA	0.724997	45.59	53.99	0.243975		acnA	0.807583	24.19	21.28	-0.184913		acnA	0.927321	24.19	24.89	0.0411555		acnA	0.189096	34.67	23.33	-0.571502		acnA	0.126324	34.67	53	0.612305
acnB	0.91544	2.442	2.645	0.115205		acnB	0.189761	2.442	1.725	-0.501467		acnB	0.56693	1.836	1.41	-0.380871		acnB	0.184122	1.836	4.581	1.3191		acnB	0.183503	3	2.333	-0.362776		acnB	0.225403	3	2	-0.584963
acpH	0.933068	33.33	32.57	-0.0332776		acpH	0.145179	33.33	7.144	-2.22202		acpH	0.640763	28.32	35.32	0.318664		acpH	0.325942	28.32	56.83	1.00483		acpH	0.773545	40.67	39.33	-0.0483348		acpH	0.003317	40.67	30.67	-0.407137
acpP		1	1			acpP		1	1			acpP	0.42265	1	1.022	0.0313952		acpP		1	1			acpP		1	1	0		acpP		1	1	0
acpS		1	1			acpS		1	1			acpS	0.42265	7.283	1	-2.86453		acpS	0.439434	7.283	1.18	-2.62575		acpS		1	1	0		acpS		1	1	0
acpT	0.048766	56.97	31.27	-0.865423		acpT	0.038634	56.97	12.99	-2.1328		acpT	0.071681	46.48	67.97	0.548288		acpT	0.995011	46.48	46.54	0.00186114		acpT	0.587607	60	61.67	0.0396063		acpT	0.07418	60	32	-0.906891
acrA	0.094974	34.16	2.828	-3.59445		acrA	0.073041	34.16	1.265	-4.7551		acrA	0.287409	23.74	1.781	-3.73656		acrA	0.600756	23.74	76.55	1.68908		acrA	0.07418	39	1	-5.2854		acrA	0.07418	39	1	-5.2854
acrB	0.061398	78.24	11.15	-2.81086		acrB	0.855108	78.24	70.31	-0.154176		acrB	0.016406	79.85	7.227	-3.46582		acrB	0.038564	79.85	5.911	-3.75582		acrB	0.01119	76	8.333	-3.18909		acrB	0.006734	76	6	-3.66297
acrD	0.793415	141.4	126.3	-0.162927		acrD	0.283815	141.4	112.1	-0.334996		acrD	0.659568	117.4	131.1	0.159235		acrD	0.277936	117.4	79.63	-0.560048		acrD	0.909833	110	109.7	-0.00394		acrD	0.151647	110	92.33	-0.252632
acrE	0.473834	132.1	153.2	0.213786		acrE	0.532029	132.1	188.1	0.509869		acrE	0.390796	137.8	176.4	0.356275		acrE	0.213636	137.8	104.5	-0.399073		acrE	0.277752	116	97.67	-0.248137		acrE	0.511474	116	100	-0.214125
acrR	0.158074	28.93	45.89	0.665613		acrR	0.028594	28.93	63.23	1.12804		acrR	0.195482	19.41	154.3	2.99087		acrR	0.385661	19.41	66.89	1.78499		acrR	0.04813	17.33	230.3	3.73217		acrR	0.030603	17.33	106	2.61272
acrS	0.179672	17.88	10.51	-0.766584		acrS	0.967463	17.88	18.69	0.0639198		acrS	0.23342	7.889	17.15	1.12029		acrS	0.437479	7.889	14.58	0.886076		acrS	0.147517	3	10.33	1.78381		acrS	>0,999999	3	3	0
acrZ	0.558734	6.062	5.302	-0.193257		acrZ	0.892582	6.062	5.485	-0.144302		acrZ	0.346852	8.481	1.283	-2.72471		acrZ	0.326056	8.481	1	-3.08423		acrZ	0.42265	1.333	1	-0.414677		acrZ	0.42265	1.333	1.667	0.322577
ada	0.773567	8.692	7.747	-0.16605		ada	0.675747	8.692	14.33	0.721279		ada	0.612102	12.03	13.53	0.169525		ada	0.446778	12.03	17.17	0.513253		ada	0.001596	5	13.33	1.41468		ada	0.015268	5	7.667	0.616734
add	0.366936	7.739	13.92	0.84694		add	0.749657	7.739	4.705	-0.717952		add	0.368905	2.067	4.287	1.05243		add	0.646111	2.067	1.4	-0.562112		add	0.07418	2	6	1.58496		add	0.225403	2	3	0.584963
adhE	0.524734	28.4	21.56	-0.397534		adhE	0.649893	28.4	38.26	0.429946		adhE	0.192639	16.04	24.14	0.589752		adhE	0.777559	16.04	18.12	0.175909		adhE	0.025978	24	11.67	-1.04023		adhE	0.05612	24	10	-1.26303
adhP	0.337902	33.31	16.79	-0.988353		adhP	0.124601	33.31	8.917	-1.90133		adhP	0.348117	5.677	3.322	-0.773077		adhP	0.465934	5.677	3.007	-0.916804		adhP	0.015268	14.67	17.33	0.240403		adhP		14.67	24.67	0.749889
adiY	0.198861	35.69	25.24	-0.499808		adiY	0.155389	35.69	78.69	1.14066		adiY	0.893072	58.09	56.54	-0.0390179		adiY	0.27703	58.09	21.58	-1.42859		adiY	0.177049	32.67	43.33	0.4074		adiY	0.200383	32.67	43	0.39637
adk	0.42265	1	1.117	0.159629		adk	0.42265	1	4.394	2.13553		adk	0.469715	3.717	1.425	-1.38318		adk	0.371373	3.717	1.033	-1.8473		adk		1	1	0		adk		1	1	0
aegA	0.782159	79.07	68.62	-0.204501		aegA	0.394497	79.07	52.56	-0.589165		aegA	0.470853	91.07	69.49	-0.390171		aegA	0.11857	91.07	34.1	-1.4172		aegA	0.098559	68.67	61	-0.170871		aegA	0.932426	68.67	68.33	-0.00716084
aes	0.717514	47.2	58.15	0.300992		aes	0.407878	47.2	76.58	0.698181		aes	0.719956	59.99	56.12	-0.096207		aes	0.366405	59.99	46.72	-0.360682		aes	0.79002	26	27.67	0.089811		aes	0.093783	26	40	0.621488
afuC	0.268889	58.64	79.8	0.444504		afuC	0.379029	58.64	66.06	0.171892		afuC	0.591264	53.26	48.31	-0.140731		afuC	0.577342	53.26	65.97	0.308758		afuC	0.708998	58.67	65	0.147817		afuC	0.716501	58.67	65.67	0.162611
agaB	0.295882	19.76	8.706	-1.1825		agaB	0.07159	19.76	7.248	-1.44693		agaB	0.129383	14.45	23.51	0.702205		agaB	0.229525	14.45	3.708	-1.96236		agaB	0.168478	17	28	0.719892		agaB	0.008221	17	26.67	0.649683
agaC	0.090599	80.68	54.27	-0.572056		agaC	0.223801	80.68	26.05	-1.63093		agaC	0.121771	73.7	65.12	-0.178564		agaC	0.14897	73.7	52.92	-0.477852		agaC	0.120788	77	59.67	-0.367853		agaC	0.026001	77	57.67	-0.417037
agaD	0.491511	80.3	99.92	0.315373		agaD	0.242311	80.3	32.99	-1.28337		agaD	0.070653	83.13	58.16	-0.515342		agaD	0.174566	83.13	35.82	-1.2146		agaD	0.560059	73	69	-0.0813001		agaD	0.717992	73	67	-0.123735
agaI	0.521727	37.94	47.61	0.327545		agaI	0.352213	37.94	24.7	-0.619209		agaI	0.673198	42.07	54.99	0.386377		agaI	0.212957	42.07	22.5	-0.902867		agaI	0.108485	38	51.67	0.443327		agaI	0.009133	38	68	0.839535
agaR	0.231234	73.45	55.12	-0.414187		agaR	0.315842	73.45	25	-1.55483		agaR	0.415327	64.27	87.46	0.444478		agaR	0.855122	64.27	56.81	-0.178001		agaR	0.172562	46.67	68.33	0.550024		agaR	0.191362	46.67	36	-0.374499
agaS	0.510432	64.51	76.77	0.25102		agaS	0.962503	64.51	65.85	0.0296606		agaS	0.86383	60.44	56.88	-0.0875822		agaS	0.479192	60.44	41.47	-0.543436		agaS	0.124387	76	32.33	-1.23313		agaS	0.182924	76	45.33	-0.745533
agaV	0.505043	8.204	17.65	1.10527		agaV	0.710171	8.204	4.239	-0.952604		agaV	0.302965	9.534	21.43	1.16848		agaV	0.244692	9.534	4.493	-1.0854		agaV	0.101973	15	25	0.736966		agaV	0.367544	15	9	-0.736966
agp	0.580479	28.11	18.67	-0.590362		agp	0.258132	28.11	13.2	-1.09055		agp	0.994853	18.51	18.43	-0.00624882		agp	0.731008	18.51	13.83	-0.420504		agp	0.07024	33.67	25.33	-0.410617		agp	0.005865	33.67	38	0.174536
agrA	0.109623	10.58	25.91	1.29217		agrA	0.137106	10.58	1.685	-2.65052		agrA	0.424718	7.877	22.13	1.49029		agrA	0.817615	7.877	6.894	-0.192305		agrA	0.225403	3	6	1		agrA		3	3	0
agrB	0.184512	3.416	1	-1.77231		agrB	0.43642	3.416	55.93	4.03324		agrB	0.274822	2.58	1	-1.36737		agrB	0.320342	2.58	1.141	-1.17707		agrB	0.183503	1.667	1	-0.737254		agrB	0.183503	1.667	1	-0.737254
ahpC	0.579063	16.81	23.93	0.509501		ahpC	0.040233	16.81	77.96	2.21341		ahpC	0.943304	18.36	17.1	-0.10257		ahpC	0.545122	18.36	42.29	1.20375		ahpC	0.037086	19.33	12	-0.687807		ahpC	0.104354	19.33	178	3.20296
ahpF	0.35019	7.298	15.64	1.09967		ahpF	0.167181	7.298	31.59	2.11389		ahpF	0.782859	18.39	23.55	0.356806		ahpF	0.432744	18.39	6.91	-1.41216		ahpF	0.001187	5	14.67	1.55287		ahpF	0.199089	5	30.67	2.61683
ahr	0.800729	91.11	78.56	-0.213814		ahr	0.147308	91.11	57.6	-0.661541		ahr	0.735907	63.94	70.1	0.132696		ahr	0.937233	63.94	66.42	0.054899		ahr	0.50791	74.67	86.67	0.215004		ahr	0.21961	74.67	57.33	-0.381238
ais	0.152677	10.9	4.179	-1.3831		ais	0.965018	10.9	11.29	0.0507174		ais	0.40642	4.054	2.492	-0.702042		ais	0.848153	4.054	4.627	0.190731		ais	0.659497	3	4.333	0.530404		ais	0.148743	3	6.333	1.07793
alaA	0.311128	34.8	13.97	-1.31676		alaA	0.122666	34.8	3.747	-3.21528		alaA	0.238043	15.91	28.68	0.850111		alaA	0.727342	15.91	12.31	-0.370103		alaA	0.756568	13.67	16.33	0.256512		alaA	0.005865	13.67	18	0.396984
alaC	0.102746	25	61.65	1.30217		alaC	0.383454	25	13.86	-0.851001		alaC	0.563818	21.98	13.24	-0.731288		alaC	0.837115	21.98	25.73	0.22726		alaC	0.737387	28	30	0.0995357		alaC	0.14204	28	13	-1.10692
alaE	0.700338	44.44	40.72	-0.126121		alaE	0.031844	44.44	24.88	-0.836872		alaE	0.606469	62.22	70.39	0.177992		alaE	0.577282	62.22	48	-0.374344		alaE	0.625366	36.67	35.33	-0.0537065		alaE	0.030093	36.67	22	-0.737097
alaS	0.361018	1.538	1.692	0.137674		alaS	0.203192	1.538	3.205	1.05927		alaS	0.478517	10.52	1.994	-2.3994		alaS	0.490076	10.52	2.168	-2.2787		alaS		1	2	1		alaS	0.084791	1	5.667	2.50259
alaT	0.802298	6.998	8.428	0.268248		alaT	0.631263	6.998	13.78	0.977561		alaT	0.24509	20.23	40.24	0.992134		alaT	0.706574	20.23	13.94	-0.537266		alaT	0.005168	14	38	1.44057		alaT	0.020204	14	30	1.09954
alaU	0.799065	8.902	10.52	0.240933		alaU	0.729248	8.902	14.11	0.664517		alaU	0.178724	22.75	45.54	1.00127		alaU	0.883996	22.75	20	-0.185867		alaU	0.0001	18	51.33	1.51181		alaU	0.023594	18	38.33	1.09048
alaV	0.512825	7.717	13.03	0.755725		alaV	0.529366	7.717	20.48	1.4081		alaV	0.167483	22.57	41.7	0.885641		alaV	0.754716	22.57	15.74	-0.519971		alaV	0.072339	17	40.33	1.24632		alaV	0.007907	17	39.67	1.22251
alaW	0.000113	8.801	2.685	-1.71275		alaW	0.002988	8.801	2.063	-2.09292		alaW	0.307544	2.334	5.325	1.18998		alaW	0.633856	2.334	2.748	0.235577		alaW	0.005168	4	20	2.32193		alaW	0.07418	4	6	0.584963
alaX	0.001377	10.38	2.806	-1.88722		alaX	0.061167	10.38	3.256	-1.67263		alaX	0.262057	2.572	5.871	1.19072		alaX	0.242572	2.572	3.91	0.604278		alaX	0.006001	5	16.33	1.70752		alaX	0.477767	5	6	0.263034
aldA	0.273483	11.66	26.99	1.21086		aldA	0.385405	11.66	18.8	0.689165		aldA	0.190293	32.91	9.135	-1.84905		aldA	0.167008	32.91	10.96	-1.58628		aldA	0.01084	9	20	1.152		aldA	0.148743	9	12.33	0.454176
alkA	0.804156	13.35	11.88	-0.168305		alkA	0.573189	13.35	7.34	-0.862988		alkA	0.452796	24.38	6.979	-1.80461		alkA	0.508242	24.38	9.45	-1.36731		alkA	0.42265	8.667	9	0.0543923		alkA	0.018844	8.667	15	0.791358
alkB	0.944912	20.21	20.51	0.0212582		alkB	0.007884	20.21	10.93	-0.886776		alkB	0.331222	41.28	8.912	-2.21162		alkB	0.378904	41.28	17.21	-1.2622		alkB	0.636351	28.67	25	-0.197614		alkB	0.046363	28.67	62.33	1.12038
allA	0.518829	7.634	9.038	0.243564		allA	0.962136	7.634	7.268	-0.0708808		allA	0.57333	6.93	5.752	-0.268792		allA	0.65869	6.93	10.76	0.634751		allA	0.003884	13	7.667	-0.761778		allA	0.089313	13	4	-1.70044
allB	0.329197	34.98	49.87	0.511642		allB	0.531135	34.98	51.78	0.565865		allB	0.569591	31.36	39.19	0.32156		allB	0.362591	31.36	25.45	-0.30126		allB	0.900927	35.67	34	-0.0691765		allB	0.838835	35.67	33.67	-0.0832475
allC	0.718111	47.07	53.02	0.171729		allC	0.538569	47.07	34.52	-0.447375		allC	0.744597	36.74	28.66	-0.358313		allC	0.623464	36.74	21.72	-0.758328		allC	0.34913	18	25	0.473931		allC	0.035099	18	27	0.584963
allD	0.539783	40.46	32.9	-0.298409		allD	0.693128	40.46	46.19	0.191084		allD	0.87258	37.2	33.69	-0.142982		allD	0.210174	37.2	18.46	-1.0109		allD	0.58426	22	26.67	0.277714		allD	0.098559	22	29.67	0.431501
allE	0.733847	15.08	18.23	0.273678		allE	0.564136	15.08	38.57	1.35484		allE	0.04905	10.14	17.99	0.827138		allE	0.233162	10.14	20.02	0.981384		allE	0.026148	14	7	-1		allE	0.773545	14	14.67	0.067442
allR	0.404989	49.4	27.49	-0.845604		allR	0.479682	49.4	24.96	-0.984893		allR	0.127003	29.35	52.39	0.835931		allR	0.2428	29.35	67.71	1.20601		allR	0.002366	60.33	35.67	-0.758164		allR	0.001596	60.33	68.67	0.186804
allS	0.685222	18.65	26.06	0.482661		allS	0.477664	18.65	12.36	-0.593497		allS	0.052745	35.26	18.04	-0.966833		allS	0.219004	35.26	28.39	-0.31265		allS	0.201416	27.33	14.33	-0.931447		allS	0.120363	27.33	16	-0.772414
alpA	0.321736	11.96	8.197	-0.545049		alpA	0.717726	11.96	8.432	-0.504271		alpA	0.186644	6.825	10.07	0.561163		alpA	0.338522	6.825	10.53	0.625604		alpA	0.225403	10	9	-0.152003		alpA	0.225403	10	12	0.263034
alr	0.604168	32.9	38.74	0.235736		alr	0.242078	32.9	11.23	-1.55073		alr	0.211992	36.17	57.89	0.678521		alr	0.383772	36.17	15.33	-1.23844		alr	0.156771	65	56.67	-0.197855		alr	0.147197	65	57	-0.189478
alsB	0.538765	25.08	34.46	0.458385		alsB	0.459979	25.08	17.9	-0.486578		alsB	0.062172	21.62	10.15	-1.09089		alsB	0.095796	21.62	10.05	-1.10517		alsB	0.340034	32.33	37	0.194652		alsB	0.022353	32.33	19	-0.766874
alsC	0.845266	70.66	72.99	0.0468051		alsC	0.420095	70.66	52.64	-0.424734		alsC	0.207967	91.8	51.44	-0.835604		alsC	0.481361	91.8	162.6	0.824761		alsC	0.120363	76	87.33	0.200478		alsC	0.663601	76	69	-0.139403
alsE	0.605169	59.07	66.71	0.175477		alsE	0.631389	59.07	39.43	-0.583132		alsE	0.00644	68.46	92.38	0.432319		alsE	0.341567	68.46	37.69	-0.861079		alsE	0.012904	98	85.33	-0.199729		alsE	0.006001	98	86.67	-0.177249
alsK	0.425971	53.71	61.52	0.195865		alsK	0.713539	53.71	45.16	-0.250145		alsK	0.741786	60.43	66.63	0.140907		alsK	0.824085	60.43	52.33	-0.207627		alsK	0.431962	68.33	72	0.0754778		alsK	0.577211	68.33	59	-0.211804
alx	0.364819	86.36	70.7	-0.288653		alx	0.96035	86.36	88.8	0.0401964		alx	0.247136	90.16	62.43	-0.530248		alx	0.38141	90.16	55.96	-0.688092		alx	0.01397	90	61	-0.561116		alx	0.323519	90	78	-0.206451
amiA	0.84128	11.35	12.36	0.122986		amiA	0.361363	11.35	4.467	-1.34531		amiA	0.837396	3.547	4.365	0.299382		amiA	0.001435	3.547	14.35	2.01638		amiA	0.049414	6	16	1.41504		amiA	0.039012	6	1.667	-1.84771
amiC	0.163732	49.18	27.4	-0.843896		amiC	0.952895	49.18	47.72	-0.0434777		amiC	0.433171	47.11	38.43	-0.2938		amiC	0.519912	47.11	41.82	-0.17184		amiC	0.013072	49	29	-0.756729		amiC	0.338278	49	35.67	-0.458071
amiD	0.316842	19.2	7.758	-1.30735		amiD	0.098643	19.2	14.65	-0.390206		amiD	0.206377	5.107	8.037	0.654181		amiD	0.346826	5.107	7.856	0.621319		amiD	0.183503	6	6.667	0.152075		amiD	0.659497	6	7.333	0.289441
amn	0.268172	56.6	24.69	-1.19688		amn	0.561871	56.6	116.2	1.03774		amn	0.932685	34.83	37.65	0.112319		amn	0.101896	34.83	21.51	-0.695323		amn	0.14204	30.67	45.67	0.574419		amn	0.127246	30.67	46	0.584806
ampD	0.14111	12.52	22.15	0.823072		ampD	0.953993	12.52	11.92	-0.0708503		ampD	0.422146	18.51	22.4	0.275194		ampD	0.862578	18.51	20.2	0.12605		ampD	0.180712	15	36	1.26303		ampD	0.415461	15	25	0.736966
ampE	0.778089	92.05	87.11	-0.0795794		ampE	0.029873	92.05	57.21	-0.68615		ampE	0.860993	92.15	88.2	-0.0632055		ampE	0.088218	92.15	55.04	-0.743504		ampE	0.02872	132	63.67	-1.05185		ampE	0.057421	132	79	-0.740613
ampG	0.399825	66.42	108.7	0.710662		ampG	0.487478	66.42	33.78	-0.975448		ampG	0.867181	74.51	81.74	0.133608		ampG	0.337194	74.51	48.09	-0.631697		ampG	0.049414	66.67	76.67	0.201624		ampG	0.105833	66.67	50.33	-0.405619
ampH	0.813186	66.02	57.55	-0.198087		ampH	0.318726	66.02	23.21	-1.50816		ampH	0.928445	60.01	59.09	-0.0222889		ampH	0.497784	60.01	314	2.38749		ampH	0.24152	77	54.67	-0.494109		ampH	0.044671	77	12.33	-2.64269
amtB	0.120233	37.33	47.53	0.348503		amtB	0.410958	37.33	82.47	1.14353		amtB	0.945091	57.6	59.35	0.0431792		amtB	0.142975	57.6	21.45	-1.42509		amtB	0.101973	38.67	33.67	-0.199751		amtB	0.410277	38.67	33	-0.228749
amyA	0.108525	27.01	10.84	-1.31713		amyA	0.574396	27.01	43.24	0.678873		amyA	0.125195	20.92	34.85	0.736276		amyA	0.445343	20.92	13.41	-0.641574		amyA	0.606892	22.33	26	0.219528		amyA	>0,999999	22.33	22.33	0
anmK	0.317632	13.63	9.357	-0.542668		anmK	0.935509	13.63	14.55	0.0942336		anmK	0.740357	7.154	8.672	0.277615		anmK	0.410647	7.154	2.286	-1.64592		anmK	0.016065	11	20	0.862496		anmK	0.180712	11	18	0.710493
ansA	0.635248	23.76	19.64	-0.27474		ansA	0.151338	23.76	8.472	-1.48776		ansA	0.370571	17.08	58.7	1.78105		ansA	0.725496	17.08	23.52	0.46158		ansA	0.477767	24.33	29.33	0.269641		ansA	0.09454	24.33	13	-0.904225
ansB	0.853868	121	113.5	-0.0923147		ansB	0.338646	121	83.03	-0.543302		ansB	0.957789	129.1	132.3	0.0353241		ansB	0.273315	129.1	94.56	-0.449187		ansB	0.002743	140	118	-0.24664		ansB	>0,999999	140	140	0
ansP	0.078579	29.83	20.55	-0.537626		ansP	0.567261	29.83	21.21	-0.492019		ansP	0.13726	25.72	35.6	0.468987		ansP	0.738956	25.72	21.52	-0.257213		ansP	0.194386	27.33	19	-0.524486		ansP	0.483423	27.33	33	0.271981
apaG	0.489224	28.48	41.7	0.550098		apaG	0.176463	28.48	115.5	2.01987		apaG	0.236259	24.83	15.27	-0.701384		apaG	0.754838	24.83	32.64	0.394557		apaG	0.407843	33.67	30.67	-0.134636		apaG	0.396165	33.67	42.33	0.330217
apaH	0.128254	23.85	12.11	-0.97779		apaH	0.43613	23.85	99.56	2.06158		apaH	0.536251	22	61.57	1.48472		apaH	0.315599	22	47.84	1.12071		apaH	0.199243	15.67	23.33	0.574181		apaH	0.70723	15.67	17.67	0.173297
apbE	0.244672	38.24	21.43	-0.835451		apbE	0.315308	38.24	21.32	-0.842875		apbE	0.957625	29.59	30.95	0.0648297		apbE	0.538439	29.59	49.65	0.746684		apbE	0.094178	25.33	28	0.14458		apbE	>0,999999	25.33	25.33	0
appA	0.416583	27.4	15.88	-0.786965		appA	0.985958	27.4	27.22	-0.00950883		appA	0.126029	27.08	14.6	-0.891259		appA	0.23249	27.08	4.853	-2.48028		appA	0.402562	14.67	18.33	0.321338		appA	0.019804	14.67	17	0.212666
appY	0.331992	1.948	4.319	1.1487		appY	0.70342	1.948	1.727	-0.173726		appY	0.509577	2.009	5.249	1.38557		appY	0.227479	2.009	3.893	0.954405		appY	>0,999999	2	2	0		appY	0.225403	2	1	-1
apt	0.325469	4.608	1.617	-1.51082		apt	0.419255	4.608	6.993	0.601771		apt	0.396767	3.714	10.72	1.52926		apt	0.07547	3.714	9.95	1.42172		apt	0.101973	11.33	1.333	-3.0874		apt	0.130921	11.33	2	-2.50208
aqpZ	0.527209	26.54	12.22	-1.11892		aqpZ	0.418213	26.54	5.52	-2.26543		aqpZ	0.776307	9.935	7.266	-0.451359		aqpZ	0.544732	9.935	4.965	-1.00073		aqpZ		8	5	-0.678072		aqpZ	0.009133	8	14	0.807355
araA	0.271622	72.77	81.69	0.166816		araA	0.54788	72.77	79.68	0.130874		araA	0.500946	103	75.95	-0.439522		araA	0.299676	103	57.09	-0.851334		araA	0.213889	103	76	-0.438573		araA	0.041362	103	59	-0.803857
araB	0.271068	75.83	90.2	0.250359		araB	0.492057	75.83	85.14	0.167068		araB	0.200284	117.2	64.53	-0.860931		araB	0.328796	117.2	82.8	-0.50127		araB	0.103715	123.3	106	-0.218109		araB	0.098226	123.3	85	-0.536638
araC	0.387956	44.23	61.25	0.469685		araC	0.603307	44.23	34.2	-0.371029		araC	0.121649	48.18	25.85	-0.89827		araC	0.013544	48.18	15.85	-1.60395		araC	0.393061	63.33	73	0.205007		araC	0.729934	63.33	59.67	-0.0858833
araD	0.800756	26.99	23.95	-0.172399		araD	0.690998	26.99	39.96	0.566132		araD	0.38203	23.2	10.74	-1.11113		araD	0.309103	23.2	8.866	-1.38777		araD	0.049414	24	14	-0.777608		araD	0.05612	24	17	-0.4975
araE	0.259806	110.7	151.4	0.45171		araE	0.168477	110.7	46.34	-1.25633		araE	0.096842	152.8	125.5	-0.283957		araE	0.024398	152.8	92.48	-0.724431		araE	0.535242	107	110	0.0398927		araE	0.819721	107	110.7	0.0490444
araF	0.17183	16.28	3.865	-2.07456		araF	0.0987	16.28	4.973	-1.71091		araF	0.47855	5.231	1.994	-1.39142		araF	0.831612	5.231	7.361	0.492815		araF	0.005063	6.667	11.33	0.765038		araF	0.909833	6.667	7	0.0703172
araG	0.732554	31.05	37.5	0.272297		araG	0.359412	31.05	49.57	0.674874		araG	0.300565	25.42	39.43	0.63333		araG	0.377947	25.42	21.37	-0.250377		araG	0.809238	25	26.67	0.0932897		araG	0.631392	25	30.67	0.2949
araH	0.988331	8.825	9.001	0.028489		araH	0.16103	8.825	1.51	-2.54705		araH	0.814241	6.384	7.107	0.15478		araH	0.635751	6.384	4.095	-0.640597		araH	0.190169	18.33	3.667	-2.32153		araH	0.172104	18.33	8.667	-1.0806
araJ	0.658584	48.7	38.78	-0.328609		araJ	0.252248	48.7	37.54	-0.375493		araJ	0.440706	45.21	32.02	-0.497669		araJ	0.040154	45.21	19.33	-1.2258		araJ	0.22067	47.67	37	-0.365556		araJ	0.421586	47.67	36.67	-0.378481
arcB	0.993148	70.12	70.52	0.00820648		arcB	0.292311	70.12	153.7	1.13222		arcB	0.170391	88.56	71.64	-0.30589		arcB	0.626596	88.56	154.2	0.800076		arcB	0.035368	73	29.67	-1.29889		arcB	0.115814	73	141	0.949727
arcZ	0.530135	11.73	18.07	0.623393		arcZ	0.766879	11.73	15.15	0.369115		arcZ	0.447167	9.774	14.45	0.564048		arcZ	0.042785	9.774	13.62	0.478706		arcZ	0.407843	18.33	12.33	-0.572034		arcZ	0.683185	18.33	15.33	-0.257849
arfA	0.130973	16.35	9.354	-0.805635		arfA	0.052591	16.35	7.083	-1.20686		arfA	0.64667	41.16	53.95	0.39038		arfA	0.688037	41.16	60.2	0.548521		arfA	0.497481	14.33	16	0.159033		arfA	0.555051	14.33	19	0.406961
arfB	0.59432	14.49	10.98	-0.40018		arfB	0.847446	14.49	18.21	0.329673		arfB	0.876477	23.31	20.26	-0.202315		arfB	0.340482	23.31	8.94	-1.3826		arfB	0.919155	10.67	10.33	-0.0467199		arfB	0.073129	10.67	52	2.28495
argA	0.000897	53.57	70.06	0.387166		argA	0.505433	53.57	118.8	1.14904		argA	0.29228	107.4	98.07	-0.13111		argA	0.117373	107.4	68.39	-0.651137		argA	0.521909	79.33	91.33	0.203222		argA	0.041545	79.33	56	-0.50244
argB	0.285344	50.44	55.2	0.1301		argB	0.415611	50.44	230.4	2.1915		argB	0.711898	66.6	76.65	0.202764		argB	0.109843	66.6	26.03	-1.35535		argB	0.669711	64	66	0.0443941		argB	0.221939	64	49.33	-0.375607
argD	0.074428	73.52	108.5	0.561486		argD	0.469671	73.52	59.86	-0.296544		argD	0.618626	75.5	58.48	-0.368533		argD	0.482966	75.5	44.18	-0.773083		argD	0.174291	100	82.67	-0.274564		argD	0.013206	100	62.67	-0.674153
argF	0.046165	35.24	65.3	0.889869		argF	0.198105	35.24	13.28	-1.40796		argF	0.712912	37.64	32.18	-0.226102		argF	0.082656	37.64	3.955	-3.25052		argF	0.408983	47.67	36	-0.405085		argF	0.29463	47.67	34.67	-0.459394
argG	0.999633	86.14	86.15	0.000167473		argG	0.52938	86.14	62.62	-0.46006		argG	0.299694	86.6	129.5	0.580513		argG	0.426968	86.6	66.8	-0.374519		argG	0.605178	84	104	0.308122		argG	0.90839	84	81.33	-0.0466017
argK	0.562756	106.9	113.7	0.0889704		argK	0.861018	106.9	110.4	0.0464783		argK	0.85335	101.3	95.16	-0.090207		argK	0.337823	101.3	67.79	-0.57949		argK	0.224041	133	95.33	-0.480424		argK	0.056693	133	101.7	-0.387107
argO	0.885315	22.28	21.55	-0.0480614		argO	0.317389	22.28	7.449	-1.58063		argO	0.699638	35.72	46.83	0.390701		argO	0.101907	35.72	17.96	-0.991945		argO	0.166697	41	25	-0.713696		argO	0.204439	41	28.67	-0.516082
argP	0.639787	43.1	50.44	0.22688		argP	0.548917	43.1	32.87	-0.390916		argP	0.527522	64.85	28.73	-1.17455		argP	0.400445	64.85	19.23	-1.75375		argP	0.030572	62	21.67	-1.51657		argP	0.07518	62	17.33	-1.839
argQ	0.259976	8.044	3.685	-1.12625		argQ	0.681906	8.044	6.191	-0.377741		argQ	0.442165	3.034	1.876	-0.693561		argQ	0.185709	3.034	4.689	0.628059		argQ	0.241902	7.667	11	0.520769		argQ	0.926078	7.667	8	0.0613378
argR	0.675124	10.95	16.77	0.614952		argR	0.455762	10.95	101.3	3.20963		argR	0.556694	10.95	4.507	-1.28069		argR	0.309945	10.95	40.11	1.87303		argR	0.269703	3	4.333	0.530404		argR	0.148743	3	6.333	1.07793
argS	0.42265	1	1.567	0.648005		argS	0.42265	1	1.265	0.339137		argS	0.42265	1	1.236	0.305679		argS	0.42265	1	2.405	1.26604		argS	0.42265	1.333	1	-0.414677		argS	0.370059	1.333	3	1.17029
argT	0.521667	16.61	12.21	-0.443989		argT	0.288997	16.61	58.16	1.80798		argT	0.290123	8.279	45.33	2.45294		argT	0.555551	8.279	20.12	1.2811		argT	0.119958	17.33	9	-0.945275		argT	0.409396	17.33	26	0.58524
argU		1	1			argU		1	1			argU		1	1			argU		1	1			argU		1	1	0		argU		1	1	0
argV	0.729337	3.598	2.796	-0.363831		argV	0.184426	3.598	1.177	-1.61208		argV	0.42265	1.36	1.165	-0.223277		argV	0.492637	1.36	2.734	1.00741		argV	0.587607	5	6.667	0.41511		argV	0.839872	5	4.667	-0.0994326
argW	0.527481	7.356	9.512	0.370827		argW	0.401676	7.356	24.92	1.76031		argW	0.433886	11.1	4.612	-1.2671		argW	0.666437	11.1	6.57	-0.756594		argW	0.225403	2.667	1.667	-0.677964		argW	0.063414	2.667	6	1.16974
argX		1	1			argX		1	1			argX		1	1			argX		1	1			argX		1	1	0		argX		1	1	0
argY	0.873589	3.438	3.149	-0.126676		argY	0.167817	3.438	1.31	-1.392		argY	0.42265	1.143	1.33	0.218601		argY	0.474619	1.143	2.651	1.21371		argY	0.29435	3.333	7	1.07053		argY	0.382787	3.333	4.667	0.485674
argZ	0.958213	4.605	4.427	-0.0568718		argZ	0.637163	4.605	2.752	-0.742721		argZ	0.225828	3.312	1.473	-1.16895		argZ	0.606144	3.312	5.357	0.693723		argZ	0.431962	6	9.667	0.688106		argZ	0.035099	6	9	0.584963
ariR		1	1			ariR		1	1			ariR	0.42265	1.881	1	-0.9115		ariR	0.42265	1.881	1	-0.9115		ariR		1	1	0		ariR		1	1	0
arnB	0.324738	41.22	49.85	0.274249		arnB	0.330301	41.22	29.45	-0.485077		arnB	0.984784	39.01	39.12	0.00406237		arnB	0.3466	39.01	24.17	-0.690627		arnB	0.269703	38	36.67	-0.0513992		arnB	0.225403	38	19	-1
arnC	0.867469	23.38	22.09	-0.0818815		arnC	0.668993	23.38	30.33	0.375471		arnC	0.631509	26.01	37.44	0.525514		arnC	0.795821	26.01	28.77	0.145499		arnC	0.29463	16	29	0.857981		arnC	0.225403	16	21	0.392317
arnD	0.020895	6.182	15.83	1.35652		arnD	0.970504	6.182	5.941	-0.0573679		arnD	0.297189	3.091	8.746	1.50055		arnD	0.174744	3.091	10.5	1.76424		arnD	0.909833	10	10.33	0.0468403		arnD	0.249521	10	12.33	0.302173
arnE	0.561123	7.902	2.682	-1.55891		arnE	0.505817	7.902	2.064	-1.93677		arnE	0.417486	6.863	2.184	-1.65187		arnE	0.382623	6.863	1.891	-1.85969		arnE	0.407843	2.333	5.333	1.19276		arnE	0.183503	2.333	3	0.362776
arnF	0.290216	10.95	6.593	-0.731924		arnF	0.466486	10.95	8.453	-0.373396		arnF	0.41033	9.312	3.09	-1.59148		arnF	0.98038	9.312	9.435	0.0189315		arnF	0.70723	10	11	0.137504		arnF	0.737568	10	11.67	0.222805
arnT	0.229075	55.2	32.63	-0.758469		arnT	0.93793	55.2	56.36	0.0300033		arnT	0.686136	33.43	28.31	-0.239832		arnT	0.916069	33.43	35.54	0.0883003		arnT	0.624177	41.67	43.33	0.0563571		arnT	0.773545	41.67	41	-0.0233852
aroA	0.450477	30.03	39.61	0.39946		aroA	0.133491	30.03	12.05	-1.31737		aroA	0.666442	26.28	40.26	0.615382		aroA	0.578699	26.28	64.92	1.3047		aroA	0.155419	36.67	17.33	-1.08133		aroA	0.069799	36.67	17	-1.10907
aroB	0.611151	5.629	7.801	0.47078		aroB	0.521412	5.629	10.56	0.907659		aroB	0.589634	7.042	12.01	0.770179		aroB	0.519212	7.042	3.357	-1.06881		aroB	0.623133	9.667	7.333	-0.398665		aroB	0.217938	9.667	3	-1.68811
aroC	0.330284	10.69	5.791	-0.884377		aroC	0.053015	10.69	1	-3.41819		aroC	0.69959	5.148	7.285	0.500917		aroC	0.790547	5.148	5.811	0.174774		aroC	0.183503	2	1.333	-0.585323		aroC	0.225403	2	1	-1
aroD		1	1			aroD		1	1			aroD	0.42265	1.403	1.188	-0.23998		aroD	0.42265	1.403	1.338	-0.0684369		aroD	0.225403	2	1	-1		aroD	0.225403	2	1	-1
aroE	0.163155	18.76	6.215	-1.59383		aroE	0.168291	18.76	7.568	-1.30968		aroE	0.719742	11.64	9.57	-0.2825		aroE	0.285698	11.64	3.59	-1.69704		aroE	0.237927	8.333	4	-1.05884		aroE	0.162782	8.333	3.333	-1.32201
aroF	0.701962	40.75	47.41	0.218391		aroF	0.119565	40.75	18.58	-1.13305		aroF	0.064877	65.17	42.93	-0.602222		aroF	0.026151	65.17	23.51	-1.47093		aroF	0.412653	44	57.33	0.381787		aroF	0.521909	44	36	-0.289507
aroG	0.806305	17.29	15.54	-0.153951		aroG	0.099553	17.29	9.497	-0.864394		aroG	0.305753	15.14	13	-0.219854		aroG	0.539634	15.14	20.9	0.465138		aroG	0.068666	12.67	20	0.658583		aroG	0.01704	12.67	28	1.14401
aroH	0.48856	11.77	9.458	-0.315507		aroH	0.210093	11.77	4.372	-1.42875		aroH	0.402313	31.21	12.5	-1.32008		aroH	0.26822	31.21	7.702	-2.0187		aroH	0.216681	9.333	15	0.68455		aroH	0.084791	9.333	14	0.585014
aroK	0.42265	1	1.01	0.0143553		aroK		1	1			aroK		1	1			aroK	0.267391	1	2.954	1.56267		aroK		1	1	0		aroK	0.225403	1	2	1
aroL	0.149706	23.54	4.343	-2.43835		aroL	0.446602	23.54	9.893	-1.25063		aroL	0.145752	20.3	13.11	-0.630812		aroL	0.46574	20.3	10.38	-0.967673		aroL	0.194177	23	13	-0.823122		aroL	0.560059	23	15	-0.616671
aroM	0.232176	47.01	38.83	-0.275796		aroM	0.212886	47.01	22.83	-1.04204		aroM	0.418219	55.82	78.46	0.491175		aroM	0.525072	55.82	37.57	-0.571201		aroM		46	39	-0.23816		aroM	0.31317	46	38.67	-0.250419
aroP	0.707402	127.1	118.3	-0.103514		aroP	0.115073	127.1	73.83	-0.783685		aroP	0.055497	94.69	108.1	0.191083		aroP	0.017025	94.69	69.1	-0.454526		aroP	0.216681	84	89.67	0.0942361		aroP	0.049109	84	105.3	0.326044
arpA	0.141237	23.44	10.88	-1.10729		arpA	0.802348	23.44	20.16	-0.217477		arpA	0.287506	14.51	39.91	1.4597		arpA	0.304452	14.51	7.058	-1.03972		arpA	0.578363	24.67	26	0.0757539		arpA	0.094178	24.67	19.33	-0.351916
arrS	0.42265	1.102	1.224	0.151479		arrS	0.42265	1.102	1.633	0.567401		arrS		1	1			arrS		1	1			arrS		1	1	0		arrS	0.183503	1	1.667	0.737254
arsC	0.335432	38.45	58.83	0.613568		arsC	0.104749	38.45	12.27	-1.64785		arsC	0.717238	54.66	49.05	-0.156232		arsC	0.255645	54.66	29.32	-0.8986		arsC	0.060382	34.33	29.67	-0.210465		arsC	0.785502	34.33	36.67	0.0951304
arsR	0.926625	26.93	28.61	0.0873053		arsR	0.196877	26.93	18.04	-0.578015		arsR	0.971177	35.27	34.62	-0.0268359		arsR	0.801078	35.27	30.71	-0.199733		arsR	0.480755	33	43.67	0.404177		arsR	0.782643	33	37	0.165059
artI	0.152465	5.393	28.4	2.39673		artI	0.275793	5.393	37.91	2.81342		artI	0.652919	9.144	5.384	-0.764147		artI	0.405379	9.144	3.231	-1.50084		artI	0.10313	14.67	6.333	-1.21191		artI	0.367544	14.67	12.67	-0.211452
artJ	0.944271	14.61	14.18	-0.0430986		artJ	0.60737	14.61	20.86	0.513783		artJ	0.768987	11.24	9.353	-0.265141		artJ	0.397798	11.24	16.63	0.565146		artJ	>0,999999	16.67	16.67	0		artJ	0.016065	16.67	25.67	0.622829
artM	0.570076	15.46	10.82	-0.51484		artM	0.848381	15.46	13.66	-0.178583		artM	0.377785	8.11	54.61	2.75139		artM	0.170445	8.11	27.29	1.7506		artM	0.527253	22	14.33	-0.618465		artM	0.225403	22	15	-0.552541
artP	0.049605	12.62	4.254	-1.56882		artP	0.655216	12.62	21.06	0.738794		artP	0.714788	3.647	4.836	0.407104		artP	0.409147	3.647	6.04	0.727838		artP	0.174893	16	4.667	-1.7775		artP	0.70723	16	19	0.247928
artQ	0.886361	2.894	3.259	0.171364		artQ	0.409174	2.894	6.491	1.16538		artQ	0.298632	9.961	2.302	-2.1134		artQ	0.225458	9.961	4.796	-1.05446		artQ	0.497481	3.333	5	0.585107		artQ	0.652476	3.333	5	0.585107
ascB	0.992249	52.19	52.45	0.00716937		ascB	0.518186	52.19	65.28	0.322868		ascB	0.945645	50.51	49.79	-0.020713		ascB	0.516287	50.51	32.62	-0.630812		ascB	0.132153	75	44.33	-0.758607		ascB	0.001151	75	58	-0.370838
ascF	0.97575	113.8	114.2	0.00506209		ascF	0.069648	113.8	92.73	-0.295392		ascF	0.434235	72.97	104.6	0.519507		ascF	0.628169	72.97	94.51	0.373164		ascF	0.421829	77.67	93	0.259873		ascF	0.051221	77.67	97.33	0.325527
ascG	0.76088	28.67	31.72	0.145851		ascG	0.811729	28.67	31.57	0.139012		ascG	0.586068	59.64	47.11	-0.340247		ascG	0.175647	59.64	35.7	-0.740356		ascG	0.170973	29	22.33	-0.37707		ascG	0.031443	29	43.33	0.579313
asd		1	1			asd	0.42265	1	1.633	0.707525		asd	0.42265	1.013	1	-0.0186342		asd	0.433364	1.013	1.733	0.774637		asd		1	1	0		asd		1	1	0
asmA	0.338403	43.12	27.78	-0.634311		asmA	0.026499	43.12	12.21	-1.82029		asmA	0.857066	16.45	19.02	0.20943		asmA	0.343823	16.45	12.69	-0.374396		asmA	0.019804	20	17.67	-0.178698		asmA	0.906204	20	19	-0.0740006
asnB	0.145155	159.5	115.2	-0.469416		asnB	0.111736	159.5	81.82	-0.963031		asnB	0.457775	127.5	137.2	0.105783		asnB	0.734038	127.5	119.3	-0.0959032		asnB	0.317758	118	134	0.183446		asnB	0.470599	118	113.7	-0.0535546
asnS	0.42265	1.32	1	-0.400538		asnS	0.42265	1.32	1.173	-0.170335		asnS	0.42265	1.511	1.52	0.00856766		asnS	0.940125	1.511	1.441	-0.0684333		asnS		1	1	0		asnS		1	1	0
asnT	0.770316	7.324	9.451	0.367835		asnT	0.75914	7.324	5.179	-0.499958		asnT	0.471836	11.49	6.711	-0.775779		asnT	0.168149	11.49	1.919	-2.58195		asnT	0.300146	10	6	-0.736966		asnT	0.560059	10	8	-0.321928
asnU	0.602502	6.765	8.926	0.399924		asnU	0.389183	6.765	3.714	-0.865116		asnU	0.500002	13.4	6.014	-1.15584		asnU	0.25912	13.4	1.353	-3.308		asnU	0.217938	11	4.333	-1.34407		asnU	0.560059	11	9	-0.289507
asnV	0.966148	8.361	8.652	0.0493582		asnV	0.602955	8.361	4.47	-0.903401		asnV	0.519612	13.07	8.402	-0.637454		asnV	0.306746	13.07	2.704	-2.27309		asnV	0.281354	12	5.667	-1.08238		asnV	0.937378	12	11.67	-0.0402298
asnW	0.600755	8.793	11.51	0.38846		asnW	0.463892	8.793	4.778	-0.879949		asnW	0.756179	16.99	13.76	-0.304205		asnW	0.166131	16.99	4.519	-1.91061		asnW	0.228106	26	6.667	-1.9634		asnW	0.337459	26	13	-1
aspA	0.325288	27.78	18.44	-0.591208		aspA	0.494861	27.78	130.7	2.23414		aspA	0.714186	46.4	40.42	-0.199055		aspA	0.623885	46.4	28.05	-0.726124		aspA	0.124624	46	39.33	-0.226004		aspA	0.003805	46	18	-1.35364
aspC	0.262699	6.455	1.836	-1.81385		aspC	0.661205	6.455	10.99	0.767702		aspC	0.422273	5.857	6.619	0.176451		aspC	0.981481	5.857	5.683	-0.0435092		aspC		6	6	0		aspC	>0,999999	6	6	0
aspS	0.42265	1.342	1.481	0.142187		aspS	0.42265	1.342	2.507	0.901577		aspS	0.535317	1.953	1.173	-0.735489		aspS	0.42265	1.953	1	-0.965692		aspS	0.183503	1	1.667	0.737254		aspS		1	1	0
aspT	0.494879	8.859	13.1	0.564351		aspT	0.220697	8.859	1.621	-2.45026		aspT	0.552411	7.01	2.946	-1.25066		aspT	0.533295	7.01	2.796	-1.32605		aspT	0.560059	6	10	0.736966		aspT	0.426618	6	10	0.736966
aspU	0.437836	10.96	18.42	0.749025		aspU	0.327998	10.96	2.486	-2.14035		aspU	0.455887	9.905	3.503	-1.49957		aspU	0.397678	9.905	2.783	-1.83152		aspU	0.392169	5.667	10.67	0.912903		aspU	0.136175	5.667	12.67	1.16076
aspV	0.790747	11.61	13.62	0.230359		aspV	0.150817	11.61	1.776	-2.70866		aspV	0.565538	7.453	3.503	-1.08923		aspV	0.674393	7.453	4.523	-0.720541		aspV	0.437456	6.667	11.67	0.807695		aspV	0.119229	6.667	12	0.847925
asr	0.42265	2.279	1.267	-0.846984		asr	0.42265	2.279	1	-1.1884		asr		1	1			asr		1	1			asr	0.42265	2.667	2.333	-0.193032		asr	0.42265	2.667	3	0.169745
astA	0.677004	20.73	12.41	-0.740217		astA	0.545776	20.73	62.43	1.59052		astA	0.805632	18.99	28.04	0.562246		astA	0.529902	18.99	73.43	1.95113		astA	0.053271	11.33	15	0.404815		astA	0.003884	11.33	16.67	0.557106
astB	0.335746	8.032	2.082	-1.94779		astB	0.42942	8.032	41.96	2.38518		astB	0.963244	5.152	5.507	0.096134		astB	0.577412	5.152	17.49	1.76333		astB	0.622036	5	6	0.263034		astB	0.07418	5	9	0.847997
astC	0.977328	43.47	43.05	-0.0140069		astC	0.566438	43.47	112	1.36541		astC	0.364017	7.167	40.91	2.51301		astC	0.406375	7.167	144.9	4.33754		astC	0.009133	35	23	-0.605721		astC	0.105205	35	17	-1.04182
astD	0.084464	24.46	11.03	-1.14899		astD	0.615243	24.46	44.51	0.863705		astD	0.234774	3.172	23.89	2.91294		astD	0.285674	3.172	42.05	3.72864		astD	0.827655	8.667	9.667	0.157536		astD	0.199359	8.667	7	-0.308178
astE	0.466376	14.42	4.437	-1.70041		astE	0.682062	14.42	23.85	0.725918		astE	0.169441	2.601	24.33	3.2256		astE	0.431428	2.601	47.03	4.17644		astE		16.67	8.667	-0.943649		astE	0.650352	16.67	22	0.400249
atoA	0.553815	12.93	17.06	0.399895		atoA	0.618776	12.93	33.14	1.35785		atoA	0.320176	24.52	2.089	-3.55307		atoA	0.155335	24.52	12.69	-0.950267		atoA	0.107527	28	7	-2		atoA	0.242953	28	13.33	-1.07075
atoB	0.94777	26.55	25.91	-0.0352028		atoB	0.965345	26.55	27.68	0.0601321		atoB	0.102016	30.8	16.75	-0.878769		atoB	0.152412	30.8	9.494	-1.69784		atoB	0.25937	16	25	0.643856		atoB	0.323519	16	22	0.459432
atoC	0.374509	57.75	23.78	-1.28007		atoC	0.156952	57.75	22.21	-1.37861		atoC	0.495214	20.83	10.4	-1.00208		atoC	0.360418	20.83	11.74	-0.82723		atoC	0.190688	22.33	31.33	0.488562		atoC	0.712058	22.33	20	-0.158983
atoD	0.479082	8.006	6.531	-0.293778		atoD	0.490349	8.006	3.364	-1.2509		atoD	0.586018	4.754	3.768	-0.335343		atoD	0.689893	4.754	7.525	0.66255		atoD	0.625366	2.333	3.667	0.652414		atoD	0.03775	2.333	4	0.777814
atoE	0.37497	38.33	54.82	0.516228		atoE	0.886632	38.33	43.66	0.187838		atoE	0.405825	16.92	31.18	0.881891		atoE	0.812699	16.92	19.83	0.228955		atoE	0.003673	23	42	0.868755		atoE	0.003607	23	56.67	1.30095
atoS	0.563776	79.26	65.91	-0.266096		atoS	0.297537	79.26	30.9	-1.35899		atoS	0.493213	50.76	64.9	0.354526		atoS	0.018499	50.76	34.45	-0.559188		atoS	0.880851	51.67	53.33	0.0456204		atoS	0.770441	51.67	56	0.1161
atpA	0.452502	1.526	1.998	0.388802		atpA	0.410912	1.526	4.088	1.42164		atpA	0.42265	1	1.378	0.462576		atpA	0.42265	1	5.328	2.41359		atpA	0.42265	1.667	1.333	-0.322577		atpA	0.42265	1.667	2	0.262746
atpB		1	1			atpB	0.42265	1	3.566	1.83431		atpB	0.42265	1.165	1	-0.22033		atpB	0.33255	1.165	14.11	3.59832		atpB	0.42265	1	1.333	0.414677		atpB	0.225403	1	5	2.32193
atpC	0.42265	1	9.259	3.21086		atpC	0.42265	1	42.95	5.42459		atpC	0.566236	1.705	4.075	1.25703		atpC	0.42265	1.705	1.033	-0.722931		atpC	0.225403	1	2	1		atpC		1	1	0
atpD	0.525097	3.249	1.374	-1.24161		atpD	0.707459	3.249	6.05	0.896939		atpD	0.42265	1.836	1	-0.876566		atpD	0.42265	1.836	5.051	1.46		atpD	0.225403	2	1	-1		atpD	0.225403	2	1	-1
atpE		1	1			atpE	0.42265	1	1.771	0.824564		atpE		1	1			atpE		1	1			atpE		1	1	0		atpE		1	1	0
atpF		1	1			atpF	0.42265	1	1.219	0.285698		atpF		1	1			atpF	0.42265	1	1.615	0.691534		atpF	0.42265	1.333	1	-0.414677		atpF	0.42265	1.333	1	-0.414677
atpG	0.42265	2.148	1	-1.10299		atpG	0.42265	2.148	1.679	-0.355392		atpG	0.42265	1	1.215	0.280956		atpG	0.42265	1	1.496	0.58111		atpG		1	1	0		atpG		1	1	0
atpH		1	1			atpH	0.42265	1	6.486	2.69733		atpH		1	1			atpH		1	1			atpH		1	1	0		atpH		1	1	0
atpI	0.853794	6.484	7.209	0.152915		atpI	0.670639	6.484	11.89	0.874793		atpI	0.294848	8.944	21.55	1.2687		atpI	0.403035	8.944	140.4	3.97248		atpI	0.279918	13	17.67	0.44279		atpI	0.12169	13	4	-1.70044
azoR	0.681731	8.322	4.725	-0.816616		azoR	0.744085	8.322	10.73	0.366648		azoR	0.129141	1.101	5.129	2.21986		azoR	0.46113	1.101	2.554	1.21394		azoR	0.136175	4	18	2.16993		azoR	0.477767	4	6	0.584963
azuC	0.272757	7.34	1.717	-2.09589		azuC	0.240485	7.34	1.403	-2.38727		azuC	0.933556	2.832	2.555	-0.148498		azuC	0.455727	2.832	1.102	-1.3617		azuC	0.199359	3	1.333	-1.17029		azuC	0.07418	3	1	-1.58496
bacA	0.639376	39.69	42.53	0.0997053		bacA	0.648484	39.69	64.96	0.710776		bacA	0.267688	46.36	37.35	-0.311772		bacA	0.215719	46.36	24.56	-0.91657		bacA	0.223046	50.67	29	-0.805079		bacA	0.006734	50.67	36.67	-0.466532
baeR	0.341174	3.64	15.53	2.09305		baeR	0.282057	3.64	13.44	1.88452		baeR	0.905364	5.345	5.906	0.143991		baeR	0.475	5.345	10.56	0.982348		baeR	0.033908	6	10.67	0.830526		baeR	0.07418	6	8	0.415037
baeS	0.793816	8.08	10.16	0.330473		baeS	0.371204	8.08	60.11	2.89518		baeS	0.870206	8.712	8.447	-0.0445649		baeS	0.565011	8.712	7.699	-0.178333		baeS	0.187838	7	16.67	1.25183		baeS	0.05612	7	21	1.58496
bamA	0.42265	1.386	1.481	0.0956444		bamA	0.42265	1.386	2.967	1.09808		bamA	0.449154	1.944	9.443	2.28022		bamA	0.42265	1.944	1.299	-0.581627		bamA	0.03775	2.333	4	0.777814		bamA	0.057191	2.333	1	-1.22219
bamB	0.047018	35.25	3.818	-3.20673		bamB	0.023855	35.25	1.863	-4.24192		bamB	0.118863	93.53	2.214	-5.4007		bamB	0.124735	93.53	1.654	-5.8214		bamB	0.023177	74	1.333	-5.79478		bamB	0.023384	74	1.667	-5.4722
bamC	0.804562	30.97	29.23	-0.0834216		bamC	0.045672	30.97	8.78	-1.81858		bamC	0.17522	61.61	16.63	-1.88938		bamC	0.073388	61.61	7.796	-2.98236		bamC	0.009133	26	20	-0.378512		bamC	0.229064	26	11.67	-1.15571
bamD	0.600329	1.778	1.218	-0.545741		bamD	0.42265	1.778	1.541	-0.206388		bamD	0.42265	6.788	1	-2.76299		bamD	0.611115	6.788	2.721	-1.31885		bamD		1	1	0		bamD	0.183503	1	1.667	0.737254
bamE	0.130466	77.65	21.26	-1.86884		bamE	0.040966	77.65	3.529	-4.45965		bamE	0.164416	116.7	4.454	-4.71156		bamE	0.198471	116.7	9.849	-3.56668		bamE	0.057343	59.33	1.667	-5.15344		bamE	0.088047	59.33	10.33	-2.52192
barA	0.624534	101.3	93.28	-0.118994		barA	0.142447	101.3	116.6	0.202934		barA	0.278964	143.7	71.33	-1.01048		barA	0.312603	143.7	79.34	-0.85694		barA	0.392742	80	65.33	-0.292254		barA		80	74	-0.112475
bcp	0.753421	6.362	8.912	0.486269		bcp	0.695046	6.362	3.906	-0.703788		bcp	0.976623	6.568	6.456	-0.0248135		bcp	0.261323	6.568	28.97	2.14103		bcp	0.003442	6.667	1	-2.73704		bcp	0.183503	6.667	6	-0.152075
bcr	0.891254	21.3	19.43	-0.132568		bcr	0.917368	21.3	22.81	0.098813		bcr	0.247297	18.11	10.43	-0.796047		bcr	0.796605	18.11	24.38	0.428912		bcr	0.477767	17	23	0.436099		bcr	0.622036	17	18	0.0824622
bdcA	0.178897	96.46	61.78	-0.642791		bdcA	0.918866	96.46	102.4	0.086213		bdcA	0.76085	120	113	-0.0867116		bdcA	0.585081	120	94.15	-0.350001		bdcA	0.612836	76	88	0.211504		bdcA	0.42422	76	99	0.381429
bdcR	0.482271	54.49	66.7	0.291695		bdcR	0.951417	54.49	55.32	0.0218097		bdcR	0.596529	75.4	60.15	-0.326		bdcR	0.496635	75.4	55.84	-0.433266		bdcR	0.228822	87	102.3	0.233719		bdcR	0.109276	87	95	0.126912
bdm	0.513197	1.499	1.074	-0.481006		bdm	0.42265	1.499	1	-0.584		bdm	0.601042	1.751	1.212	-0.530789		bdm	0.588245	1.751	3.861	1.1408		bdm	0.578363	3	4.333	0.530404		bdm	0.225403	3	2	-0.584963
bepA	0.273423	36.14	22.35	-0.693322		bepA	0.145324	36.14	3.369	-3.4232		bepA	0.126695	38.07	2.99	-3.67044		bepA	0.708207	38.07	32.04	-0.24878		bepA	0.02131	28.67	1.333	-4.42679		bepA	0.018664	28.67	3.667	-2.96687
betA	0.946018	94.42	90.5	-0.0611747		betA	0.973141	94.42	96.82	0.0362126		betA	0.8073	37.18	41.08	0.143909		betA	0.762207	37.18	40.92	0.138279		betA	0.328844	52	48.67	-0.0954788		betA	0.143124	52	33	-0.656046
betB	0.199881	58.7	30.25	-0.956425		betB	0.170614	58.7	40.41	-0.538648		betB	0.668904	70.23	58.63	-0.260448		betB	0.561609	70.23	47.42	-0.566592		betB	0.202243	56.67	25.33	-1.16174		betB	0.344941	56.67	45.33	-0.322119
betI	0.932345	16.3	16.93	0.05471		betI	0.291169	16.3	9.201	-0.825009		betI	0.35666	8.056	21.47	1.41419		betI	0.468659	8.056	3.478	-1.21181		betI	0.80197	12.33	11.67	-0.0793682		betI	0.177049	12.33	7	-0.816746
bfd	0.387478	9.322	7.145	-0.383706		bfd	0.44988	9.322	65.7	2.81718		bfd	0.218491	25.35	10.19	-1.31483		bfd	0.254031	25.35	7.432	-1.77016		bfd	0.241902	16	12.67	-0.336655		bfd	0.190688	16	7	-1.19265
bfr	0.242803	33.39	20.98	-0.670401		bfr	0.40841	33.39	231.2	2.79165		bfr	0.351326	22.95	13	-0.819983		bfr	0.143813	22.95	12.05	-0.929461		bfr	0.057626	50.67	25.33	-1.00028		bfr	0.116792	50.67	38.33	-0.402658
bglA	0.654614	149.3	138.8	-0.105207		bglA	0.159999	149.3	241.5	0.693809		bglA	0.250287	97.94	149	0.605342		bglA	0.536652	97.94	65.79	-0.57403		bglA	0.000237	146.3	168	0.199531		bglA	0.485919	146.3	123.3	-0.246757
bglG	0.361854	25.89	30.04	0.21449		bglG	0.195775	25.89	11.38	-1.18589		bglG	0.054164	21.31	12.46	-0.774227		bglG	0.420377	21.31	74.03	1.79658		bglG	0.02908	21.67	30	0.469263		bglG	0.800319	21.67	23.33	0.106487
bglJ	0.521299	42.19	34.07	-0.308399		bglJ	0.738575	42.19	62.33	0.563026		bglJ	0.468016	67.73	55.07	-0.298528		bglJ	0.294304	67.73	33.12	-1.03209		bglJ		47	49	0.060121		bglJ	0.000594	47	33.33	-0.495839
bglX	0.590794	34.29	47.32	0.464662		bglX	0.963779	34.29	35.77	0.0609622		bglX	0.681313	39.17	32.95	-0.249471		bglX	0.252929	39.17	25.01	-0.647244		bglX	0.073076	61	21.67	-1.49311		bglX	0.031828	61	24.67	-1.30605
bhsA		1	1			bhsA		1	1			bhsA		1	1			bhsA		1	1			bhsA		2	2	0		bhsA		2	2	0
bioA	0.875735	24.21	26.78	0.145553		bioA	0.163729	24.21	9.009	-1.42616		bioA	0.992849	8.522	8.591	0.011634		bioA	0.299165	8.522	4.112	-1.05135		bioA	0.020204	28	20	-0.485427		bioA	0.091261	28	12	-1.22239
bioB	0.60775	24.53	33.53	0.450905		bioB	0.104456	24.53	9.738	-1.33285		bioB	0.574487	12.98	16	0.301782		bioB	0.598964	12.98	20.43	0.654399		bioB	0.310688	21.67	12.33	-0.813526		bioB	0.07024	21.67	13.33	-0.701022
bioC	0.781823	25.53	30.19	0.241877		bioC	0.075085	25.53	66.78	1.38722		bioC	0.384478	21.26	35.54	0.741302		bioC	0.325743	21.26	18.5	-0.200616		bioC	0.80197	27.33	26.67	-0.0352676		bioC	0.039012	27.33	23	-0.248852
bioD	0.276367	29.57	20.28	-0.544077		bioD	0.281653	29.57	19.56	-0.596228		bioD	0.204844	33.61	10.52	-1.67576		bioD	0.114229	33.61	11.56	-1.53975		bioD	0.026271	15	20.33	0.438648		bioD	0.455669	15	13.67	-0.133949
bioF	0.786815	37.12	29.81	-0.3164		bioF	0.763816	37.12	26.78	-0.471041		bioF	0.393487	33.41	53.17	0.670332		bioF	0.049126	33.41	19.22	-0.797672		bioF	0.281107	27	58.67	1.11966		bioF	0.50791	27	33	0.289507
bioH	0.376262	73.89	80.1	0.116423		bioH	0.047772	73.89	43.76	-0.755766		bioH	0.356113	86.26	54.56	-0.660848		bioH	0.584339	86.26	62.54	-0.463912		bioH	0.622036	68	72	0.0824622		bioH	0.39089	68	73.33	0.108869
birA	0.42265	1	1.907	0.931305		birA		1	1			birA	0.42265	1	2.721	1.44414		birA	0.381432	1	2.462	1.29983		birA		1	1	0		birA		1	1	0
blc	0.389241	75.99	90.57	0.253224		blc	0.204632	75.99	43.45	-0.806453		blc	0.085425	73.88	60.89	-0.278979		blc	0.066402	73.88	50.06	-0.561526		blc	0.278658	109.3	97	-0.172237		blc	0.747223	109.3	98.67	-0.14761
blr		1	1			blr		1	1			blr	0.42265	2.285	1	-1.19219		blr	0.528173	2.285	1.22	-0.905313		blr	0.183503	1.667	1	-0.737254		blr	0.183503	1.667	1	-0.737254
bluF	0.182656	8.174	20.61	1.33423		bluF	0.08396	8.174	23.81	1.54245		bluF	0.169106	8.033	11.81	0.555998		bluF	0.947579	8.033	8.197	0.0291571		bluF	0.506229	8	13.33	0.736605		bluF	0.035099	8	11	0.459432
bluR	0.825983	8.119	7.178	-0.17772		bluR	0.435753	8.119	3.892	-1.06079		bluR	0.787365	5.721	4.365	-0.390286		bluR	0.185581	5.721	3.13	-0.870105		bluR	0.097174	8	20	1.32193		bluR	0.045126	8	29	1.85798
bolA	0.79174	56.31	60.92	0.113525		bolA	0.590009	56.31	40.58	-0.472622		bolA	0.103318	101	72.59	-0.476513		bolA	0.105855	101	25.89	-1.96389		bolA	0.046031	50	87.67	0.810155		bolA	0.035099	50	86	0.782409
borD	0.422994	3.897	11.07	1.50622		borD	0.290162	3.897	1	-1.96236		borD	0.553789	4.926	14.97	1.60359		borD	0.193158	4.926	1	-2.30042		borD	0.084791	3.333	8	1.26318		borD	0.652476	3.333	5	0.585107
brnQ	0.57083	57.07	45.72	-0.319907		brnQ	0.577436	57.07	112.5	0.979121		brnQ	0.343235	41.8	26.81	-0.640732		brnQ	0.563133	41.8	35.85	-0.22153		brnQ	0.192414	48	30.67	-0.646206		brnQ	0.071044	48	20.33	-1.23942
bsmA	0.652643	100.4	86.79	-0.210159		bsmA	0.290023	100.4	41.56	-1.27249		bsmA	0.930556	95.9	97.63	0.0257937		bsmA	0.786772	95.9	109.4	0.19001		bsmA	0.40353	63.67	87.33	0.455864		bsmA	0.317807	63.67	77	0.274245
bssR	0.908992	6.732	7.855	0.222576		bssR	0.891909	6.732	7.456	0.147367		bssR	0.276108	4.145	16.35	1.97985		bssR	0.679461	4.145	5.328	0.362222		bssR	0.183503	2.333	3.667	0.652414		bssR	0.059898	2.333	8	1.77781
bssS	0.428792	3.318	1.247	-1.41185		bssS	0.337266	3.318	1.495	-1.15017		bssS	0.80017	4.298	5.131	0.255575		bssS	0.942517	4.298	4.629	0.107035		bssS	0.225403	4	2	-1		bssS	0.183503	4	4.667	0.222495
btuC	0.59688	5.474	9.386	0.777915		btuC	0.897294	5.474	6.417	0.229304		btuC	0.26476	9.785	26.33	1.42806		btuC	0.863208	9.785	11.49	0.231735		btuC	0.853353	11.33	12	0.0828865		btuC	0.245003	11.33	5.667	-0.999491
btuD	0.797474	2.076	2.756	0.408769		btuD	0.703029	2.076	2.486	0.26002		btuD	0.395662	1	1.769	0.822934		btuD	0.42265	1	2.07	1.04963		btuD		4	4	0		btuD	0.241902	4	7.333	0.874404
btuE	0.131961	7.691	1.736	-2.1474		btuE	0.170453	7.691	2.863	-1.42564		btuE	0.742802	4.35	5.832	0.422975		btuE	0.325423	4.35	1	-2.12102		btuE	0.225403	1	2	1		btuE	0.42265	1	1.333	0.414677
btuF	0.170017	13.63	35.97	1.40001		btuF	0.439261	13.63	11.31	-0.269187		btuF	0.167346	12.89	22.87	0.827204		btuF	0.665684	12.89	10.28	-0.326412		btuF	0.013596	12.67	25	0.980512		btuF	0.323519	12.67	15.67	0.306589
btuR	0.525898	20.7	28.97	0.484929		btuR	0.092346	20.7	5.77	-1.84299		btuR	0.409557	4.618	2.208	-1.06453		btuR	0.416019	4.618	10.02	1.11754		btuR	0.669711	11	13	0.241008		btuR	0.700658	11	12.67	0.203913
cadC	0.403203	118.2	109.3	-0.112937		cadC	0.370777	118.2	89.37	-0.403368		cadC	0.557543	110.8	135.8	0.293526		cadC	0.379966	110.8	85.11	-0.380557		cadC	0.549713	137	123	-0.155518		cadC	0.176722	137	92	-0.57447
caiA	0.449564	76.6	91.16	0.251057		caiA	0.992103	76.6	76.77	0.00319826		caiA	0.473294	105.4	74.18	-0.506773		caiA	0.556144	105.4	63.91	-0.721761		caiA	0.123679	106.3	64	-0.731998		caiA	0.002307	106.3	82.33	-0.368651
caiB	0.078364	132.5	145.2	0.132049		caiB	0.775134	132.5	155.9	0.234629		caiB	0.480879	87.76	118	0.427151		caiB	0.871425	87.76	82.67	-0.0861996		caiB	0.040371	115	76	-0.597563		caiB	0.918621	115	113	-0.0253111
caiD	0.861378	12.98	14.68	0.177562		caiD	0.486713	12.98	4.904	-1.40426		caiD	0.533735	17.49	33.78	0.949639		caiD	0.701187	17.49	24.4	0.480351		caiD	0.367646	32	23.67	-0.435012		caiD	0.083851	32	8.667	-1.88447
caiE	0.149102	20.2	34.57	0.775165		caiE	0.011405	20.2	41.6	1.04223		caiE	0.404737	40.4	28.97	-0.479796		caiE	0.007236	40.4	9.835	-2.03836		caiE	0.34913	47	40	-0.232661		caiE	0.513592	47	37	-0.345135
caiF	0.667057	17.46	15.83	-0.141392		caiF	0.117798	17.46	6.547	-1.41515		caiF	0.940368	15.1	15.73	0.0589701		caiF	0.900878	15.1	16.14	0.096092		caiF	0.058007	26.33	5.667	-2.21605		caiF	0.069762	26.33	17	-0.631173
caiT	0.804679	193.4	187.7	-0.0431591		caiT	0.254511	193.4	148.3	-0.383069		caiT	0.118638	209.2	176.4	-0.246032		caiT	0.014464	209.2	103	-1.02224		caiT	0.527702	193.7	200.7	0.0512167		caiT	0.013681	193.7	157	-0.303059
can		1	1			can		1	1			can	0.42265	1	1.283	0.359521		can	0.404091	1	17.92	4.1635		can		1	1	0		can	0.225403	1	3	1.58496
carA	0.884556	124.5	131.6	0.0800137		carA	0.811199	124.5	115.6	-0.107004		carA	0.246695	129.8	166.6	0.360098		carA	0.817302	129.8	149.7	0.205784		carA	0.147203	134	186.7	0.478489		carA	0.030637	134	221	0.721813
casA	0.252588	79	70.07	-0.173056		casA	0.153439	79	40.16	-0.976093		casA	0.66378	79.47	88.26	0.151349		casA	0.254392	79.47	49.17	-0.692632		casA	0.762085	66	65	-0.0220263		casA	0.020204	66	62	-0.0901978
casB	0.112541	25.58	15.18	-0.752844		casB	0.396956	25.58	18.69	-0.45275		casB	0.183718	20.44	14.5	-0.495342		casB	0.468295	20.44	31.51	0.624415		casB	0.455669	30	28.67	-0.0654206		casB	0.981017	30	30.33	0.015783
casC	0.398217	39.83	48.13	0.273081		casC	0.147515	39.83	27	-0.560896		casC	0.249641	97.22	34.79	-1.48258		casC	0.365417	97.22	48.93	-0.990534		casC	0.19827	44.33	90.33	1.02692		casC	0.277562	44.33	55	0.311148
casD	0.719183	32.05	30.09	-0.0910403		casD	0.841175	32.05	37.63	0.231559		casD	0.342342	39.26	20.76	-0.919254		casD	0.082682	39.26	13.94	-1.49383		casD	0.049414	29	19	-0.610053		casD	0.84867	29	28	-0.0506261
casE	0.062653	6.046	12.08	0.998568		casE	0.646348	6.046	6.583	0.122764		casE	0.292115	11.48	4.403	-1.38256		casE	0.453205	11.48	6.822	-0.750856		casE	0.300146	13	5	-1.37851		casE	0.21961	13	4.333	-1.58507
cbdA	0.606018	24.44	19.56	-0.321338		cbdA	0.901299	24.44	22.64	-0.11037		cbdA	0.6722	8.365	10.64	0.347061		cbdA	0.454364	8.365	26.72	1.67548		cbdA	0.023376	45.67	34.33	-0.411777		cbdA	0.154263	45.67	23.67	-0.948187
cbdB	0.228753	13.76	20.11	0.547433		cbdB	0.465474	13.76	35.17	1.35386		cbdB	0.717959	10.36	16.67	0.68623		cbdB	0.421482	10.36	5.623	-0.881612		cbdB	0.186324	24	16	-0.584963		cbdB	0.392169	24	14	-0.777608
cbdX	0.020218	1.325	5.462	2.04344		cbdX	0.306628	1.325	1.066	-0.313785		cbdX	0.401844	1.534	3.5	1.19006		cbdX	0.744059	1.534	2.06	0.425346		cbdX	0.225403	5	1	-2.32193		cbdX	0.225403	5	1	-2.32193
cbeA	0.187332	2.327	11.2	2.26696		cbeA	0.46457	2.327	1.467	-0.665602		cbeA	0.197813	1.1	5.882	2.4188		cbeA	0.42265	1.1	1	-0.137504		cbeA	0.207882	7	9.667	0.465713		cbeA	0.225403	7	13	0.893085
cbl	0.271992	38.57	13	-1.56897		cbl	0.57258	38.57	22.41	-0.783336		cbl	0.384651	21.35	10.08	-1.08274		cbl	0.291077	21.35	10	-1.09424		cbl	0.355906	16	27	0.754888		cbl	0.103908	16	31.67	0.985045
cbpA	0.517287	6.407	16.31	1.34804		cbpA	0.327213	6.407	27.74	2.11425		cbpA	0.479812	8.511	10.42	0.291955		cbpA	0.931911	8.511	8.389	-0.0208298		cbpA	0.101973	13	8	-0.70044		cbpA	0.03775	13	11.33	-0.198364
cbpM	0.528802	2.809	6.343	1.17511		cbpM	0.690036	2.809	4.128	0.555386		cbpM	0.799491	2.853	2.142	-0.413521		cbpM	0.832321	2.853	2.259	-0.336795		cbpM	0.183503	2.333	3	0.362776		cbpM	0.183503	2.333	3	0.362776
cbtA	0.591426	9.229	3.201	-1.52765		cbtA	0.464395	9.229	1.576	-2.54991		cbtA	0.608297	2.161	2.852	0.400275		cbtA	0.42265	2.161	1	-1.1117		cbtA	0.29986	1.667	3.333	0.999567		cbtA	0.042159	1.667	7.333	2.13715
cca	0.314818	1.189	1.647	0.470092		cca	0.42265	1.189	1.909	0.683068		cca	0.42265	1.554	1.496	-0.0548763		cca	0.451068	1.554	10.52	2.75908		cca		1	1	0		cca	0.225403	1	2	1
ccmA	0.893863	5.827	4.934	-0.239996		ccmA	0.822749	5.827	4.186	-0.477181		ccmA	0.45667	25.64	13.8	-0.893728		ccmA	0.32175	25.64	1.812	-3.82274		ccmA	0.155419	10	19.67	0.975997		ccmA	0.878434	10	9	-0.152003
ccmB	0.339151	7.454	12.48	0.743531		ccmB	0.548457	7.454	17.37	1.22051		ccmB	0.357519	18.15	8.587	-1.07974		ccmB	0.540828	18.15	12	-0.596935		ccmB	0.02908	18	9.667	-0.896857		ccmB	0.128627	18	5.667	-1.66734
ccmC	0.500452	14.88	9.818	-0.599873		ccmC	0.844865	14.88	11.63	-0.355523		ccmC	0.68476	11.6	14	0.271302		ccmC	0.920995	11.6	13.02	0.166605		ccmC	0.913471	27	25.33	-0.0921123		ccmC	0.25937	27	18	-0.584963
ccmD		1	1			ccmD	0.42265	1	1.219	0.285698		ccmD		1	1			ccmD		1	1			ccmD		1	1	0		ccmD		1	1	0
ccmE	0.516931	13.15	16.55	0.331768		ccmE	0.510749	13.15	8.995	-0.547868		ccmE	0.884453	5.844	5.72	-0.030941		ccmE	0.614487	5.844	5.295	-0.142325		ccmE	0.350124	5.667	13	1.19785		ccmE	0.206422	5.667	16.33	1.52687
ccmF	0.503319	69.96	60.76	-0.203408		ccmF	0.85499	69.96	76.84	0.135327		ccmF	0.562661	68.43	48.43	-0.498728		ccmF	0.54978	68.43	35.72	-0.937897		ccmF	0.306606	32	21	-0.607683		ccmF	0.303894	32	51	0.672425
ccmH	0.824759	24.96	21.06	-0.245112		ccmH	0.192317	24.96	8.76	-1.51062		ccmH	0.253282	55.3	29.52	-0.905587		ccmH	0.133472	55.3	12.54	-2.14074		ccmH	0.26379	19.33	26	0.42767		ccmH	0.825286	19.33	22.67	0.229943
cdaR	0.259794	126.6	91.84	-0.463083		cdaR	0.63777	126.6	104.8	-0.272639		cdaR	0.340295	98.07	66.19	-0.567199		cdaR	0.105637	98.07	48.49	-1.01612		cdaR	0.114784	113.3	94.67	-0.259169		cdaR	0.26175	113.3	93.67	-0.274489
cdd	0.17815	25.5	17.43	-0.548925		cdd	0.224885	25.5	9.822	-1.37641		cdd	0.278473	14.24	3.673	-1.95492		cdd	0.23656	14.24	20.08	0.49581		cdd	0.12169	16	13	-0.29956		cdd	0.318995	16	18.67	0.22265
cdh	0.947675	142.1	145.7	0.0360943		cdh	0.412272	142.1	94.66	-0.58608		cdh	0.999413	162.1	162.1	0		cdh	0.169635	162.1	132.3	-0.293071		cdh	0.008208	111.3	130.3	0.227383		cdh	0.99271	111.3	111.7	0.00517559
cdsA	0.183779	2.176	1	-1.12168		cdsA	0.897194	2.176	2.047	-0.0881675		cdsA		1	1			cdsA		1	1			cdsA	0.42265	1	1.333	0.414677		cdsA	0.269703	1	2.333	1.22219
cedA	0.395002	2.518	12.39	2.29883		cedA	0.644843	2.518	5.033	0.99914		cedA	0.183782	4.724	2.922	-0.693053		cedA	0.635163	4.724	11.57	1.29231		cedA	0.42265	10.33	10	-0.0468403		cedA	0.156726	10.33	7.667	-0.430106
cfa	0.990629	14.16	14.04	-0.0122783		cfa	0.765682	14.16	10.75	-0.397485		cfa	0.373862	8.249	2.445	-1.75438		cfa	0.719101	8.249	5.483	-0.589254		cfa	0.132915	22.67	12	-0.91775		cfa	0.001476	22.67	14	-0.695358
chaA	0.177132	12.63	9.591	-0.397101		chaA	0.8322	12.63	10.44	-0.274733		chaA	0.573947	7.401	10.67	0.527768		chaA	0.651028	7.401	12.41	0.745711		chaA	0.448737	19	13.33	-0.511323		chaA	0.455669	19	20.33	0.0976108
chaB	0.270847	2.71	11.75	2.1163		chaB	0.408286	2.71	10.11	1.89942		chaB	0.202166	1.568	1.783	0.185381		chaB	0.715872	1.568	1.891	0.270224		chaB	0.477767	5.667	6.667	0.234453		chaB	0.01084	5.667	16.67	1.5566
chaC	0.421851	2.801	8.469	1.59625		chaC	0.371995	2.801	10.75	1.94032		chaC	0.213656	12.11	6.273	-0.948971		chaC	0.257016	12.11	1	-3.59813		chaC	0.225403	4.333	9.333	1.10697		chaC	0.094178	4.333	7	0.691989
chbA	0.235325	4.745	1.538	-1.62535		chbA	0.764568	4.745	4.301	-0.141736		chbA	0.307258	1.663	2.333	0.488398		chbA	0.42265	1.663	1.18	-0.495001		chbA		2	2	0		chbA	0.225403	2	4	1
chbB	0.313662	5.445	1	-2.44493		chbB	0.31676	5.445	1.022	-2.41354		chbB	0.218439	3.819	1.15	-1.73156		chbB	0.39641	3.819	7.84	1.03766		chbB	0.241902	1	4.333	2.11537		chbB	0.225403	1	3	1.58496
chbC	0.748294	19.45	25.02	0.363312		chbC	0.499423	19.45	8.689	-1.16251		chbC	0.306931	10.4	5.587	-0.896438		chbC	0.432091	10.4	122.1	3.55341		chbC	0.194504	23.67	10.33	-1.19622		chbC	0.781566	23.67	29.33	0.309317
chbF	0.715684	22.14	18.89	-0.229033		chbF	0.021558	22.14	7.083	-1.64422		chbF	0.589466	32.35	12.05	-1.42473		chbF	0.512782	32.35	12.16	-1.41162		chbF	0.255011	19.67	11	-0.838493		chbF	0.489939	19.67	17	-0.210462
chbG	0.337945	19.44	11.76	-0.72514		chbG	0.199766	19.44	62.82	1.6922		chbG	0.96507	5.057	5.036	-0.0060035		chbG	0.317652	5.057	3.848	-0.394173		chbG	0.212274	7.333	11	0.585028		chbG	0.132915	7.333	18	1.29552
chbR	0.399504	1	9.557	3.25656		chbR		1	1			chbR	0.429224	20.68	11.24	-0.879594		chbR	0.420993	20.68	1	-4.37016		chbR	0.84867	10.67	9.667	-0.14242		chbR	0.27046	10.67	5	-1.09356
cheA	0.409316	19.84	15.75	-0.33306		cheA	0.894125	19.84	21.82	0.137239		cheA	0.556314	12.48	31.49	1.33528		cheA	0.24606	12.48	33.53	1.42583		cheA	0.039012	19.33	10.67	-0.857281		cheA	0.03775	19.33	21	0.119548
cheB	0.930963	24.38	26.09	0.0977988		cheB	0.851847	24.38	27.43	0.170056		cheB	0.54191	11.17	7.121	-0.649477		cheB	0.337223	11.17	5.442	-1.03742		cheB	0.444508	7.333	13.33	0.862201		cheB	0.323519	7.333	10.33	0.494365
cheR	0.282018	6.644	10.05	0.597072		cheR	0.937352	6.644	6.375	-0.0596267		cheR	0.483456	49.05	14.29	-1.77925		cheR	0.401738	49.05	17.59	-1.4795		cheR	0.413412	8	5.333	-0.585053		cheR	0.737387	8	10	0.321928
cheW	0.161372	11.63	4.772	-1.28519		cheW	0.774744	11.63	16.81	0.531469		cheW	0.10233	5.609	11.37	1.01942		cheW	0.263243	5.609	17.88	1.67253		cheW	0.015268	11.33	14	0.305279		cheW	0.015268	11.33	16.67	0.557106
cheY	0.42265	2.388	1.288	-0.89067		cheY	0.152811	2.388	11.5	2.26776		cheY	0.456993	3.172	1.852	-0.776309		cheY	0.60215	3.172	4.984	0.651911		cheY	0.199359	1	2.667	1.41522		cheY	0.225403	1	2	1
cheZ	0.314324	6.691	16.55	1.30654		cheZ	0.013792	6.691	3.691	-0.85821		cheZ	0.445125	6.187	36.55	2.56256		cheZ	0.470792	6.187	1.417	-2.1264		cheZ	0.800498	15.67	14.33	-0.128967		cheZ	0.762085	15.67	14.67	-0.0951363
chiP	0.778824	39.65	45.25	0.190597		chiP	0.394879	39.65	66.22	0.739946		chiP	0.547867	27.85	19.67	-0.50168		chiP	0.712016	27.85	39.99	0.521962		chiP	0.011015	26	17.67	-0.55721		chiP	0.853353	26	25.33	-0.0376645
chiQ	0.416835	7.171	1.89	-1.92379		chiQ	0.517855	7.171	4.818	-0.57374		chiQ	0.343399	4.73	51.19	3.43595		chiQ	0.638533	4.73	6.304	0.414427		chiQ	0.29986	5.667	7.333	0.371818		chiQ	0.03775	5.667	2.333	-1.2804
chiX	0.464086	4.719	2.839	-0.733098		chiX	0.103419	4.719	1	-2.23848		chiX	0.428909	7.141	2.924	-1.28818		chiX	0.42265	7.141	1.005	-2.82893		chiX	0.07418	5	3	-0.736966		chiX	0.148743	5	1.667	-1.58467
cho	0.92815	7.537	7.046	-0.0971859		cho	0.479632	7.537	4.86	-0.633034		cho	0.451611	12.64	6.95	-0.862912		cho	0.580831	12.64	8.161	-0.631179		cho	0.340034	6.333	11	0.796543		cho	0.125632	6.333	16.67	1.39629
chpB	0.931505	33.53	34.39	0.0365366		chpB	0.00607	33.53	11.64	-1.52636		chpB	0.967733	8.76	8.341	-0.0707105		chpB	0.220667	8.76	3.828	-1.19434		chpB	0.455959	33	24	-0.459432		chpB	0.053912	33	10.33	-1.67563
chpS	0.540219	23.59	37.33	0.66216		chpS	0.061843	23.59	51.19	1.11769		chpS	0.39038	30.34	67.65	1.15687		chpS	0.325847	30.34	24.11	-0.331589		chpS	>0,999999	30.67	30.67	0		chpS	0.00206	30.67	38	0.309171
chrR	0.531551	98.71	123	0.31739		chrR	0.552135	98.71	191.8	0.958335		chrR	0.216212	82.79	121.8	0.556986		chrR	0.636663	82.79	119.2	0.525856		chrR	0.557852	109.3	120	0.134741		chrR	0.042389	109.3	90.33	-0.275016
cirA	0.112369	71.69	24.15	-1.56975		cirA	0.185531	71.69	51.9	-0.466037		cirA	0.142886	35.73	66.18	0.889259		cirA	0.451011	35.73	23.02	-0.634248		cirA	0.035099	40.33	46.33	0.200093		cirA	0.853163	40.33	37	-0.124328
citA	0.101372	59.86	35.82	-0.740827		citA	0.09918	59.86	23.7	-1.33671		citA	0.663948	77.58	71.33	-0.121176		citA	0.107573	77.58	34.82	-1.15577		citA	0.147517	29	36.33	0.325108		citA		29	27	-0.103093
citB	0.9849	31.3	31.47	0.00781452		citB	0.835142	31.3	28.5	-0.135201		citB	0.100787	30.46	52.92	0.796897		citB	0.619634	30.46	26.94	-0.177166		citB	0.225403	31	20	-0.632268		citB		31	26	-0.253757
citC	0.510903	38.78	18.82	-1.04305		citC	0.308988	38.78	24.27	-0.676139		citC	0.349852	27.27	22.11	-0.302616		citC	0.033378	27.27	14.23	-0.938379		citC	0.054726	21.67	11	-0.978196		citC	0.03329	21.67	43.33	0.999667
citD	0.565784	19.6	9.613	-1.0278		citD	0.407478	19.6	5.881	-1.73672		citD	0.640976	13.74	20.76	0.595424		citD	0.134899	13.74	3.511	-1.96843		citD	0.13547	2.667	15.33	2.52307		citD	0.184632	2.667	9	1.75471
citE	0.76959	10.23	11.7	0.193702		citE	0.961564	10.23	10.7	0.0648047		citE	0.555528	11.97	15.72	0.393178		citE	0.661332	11.97	14.35	0.261628		citE	0.300146	23.33	11.33	-1.04204		citE	0.49819	23.33	14.33	-0.703148
citF	0.564952	27.33	20.49	-0.415565		citF	0.922455	27.33	30.6	0.163046		citF	0.231301	35.09	27.75	-0.338572		citF	0.211867	35.09	26.04	-0.43033		citF	0.88453	21.67	22.33	0.0432841		citF	0.912851	21.67	22.67	0.0650852
citG	0.360997	23.7	18.01	-0.396089		citG	0.528352	23.7	14.69	-0.690053		citG	0.252319	70.15	13.03	-2.42861		citG	0.230528	70.15	11.45	-2.6151		citG	0.147197	29	25	-0.214125		citG	0.005865	29	33.33	0.200768
citT	0.588286	60.35	46.36	-0.380473		citT	0.975456	60.35	59.6	-0.0180414		citT	0.520489	73.06	44.33	-0.720798		citT	0.605328	73.06	55.78	-0.389334		citT	0.006696	29.33	47	0.680284		citT	0.284257	29.33	49	0.740405
citX	0.165014	19.88	7.468	-1.41252		citX	0.11291	19.88	1.703	-3.54517		citX	0.335414	6.708	4.414	-0.603796		citX	0.204188	6.708	2.997	-1.16236		citX	0.200383	16.33	6	-1.44449		citX	0.367646	16.33	8	-1.02945
clcA	0.839219	71.18	72.83	0.0330609		clcA	0.868856	71.18	64.92	-0.132809		clcA	0.703868	81.14	87.41	0.107385		clcA	0.645191	81.14	122.6	0.595474		clcA	0.160175	74	50	-0.565597		clcA	0.517318	74	65	-0.187086
clcB	0.935548	16.46	15.67	-0.0709592		clcB	0.842464	16.46	17.55	0.0925067		clcB	0.388986	10.41	14.89	0.516374		clcB	0.495001	10.41	19.18	0.881633		clcB	0.118083	26.33	21.67	-0.281008		clcB	0.008811	26.33	17	-0.631173
clpA	0.936342	25.42	26.09	0.0375329		clpA	0.321626	25.42	16.12	-0.657112		clpA	0.559532	39.7	23.59	-0.750964		clpA	0.363197	39.7	18.54	-1.0985		clpA	0.20902	21	40	0.929611		clpA	0.214919	21	25.67	0.289694
clpB	0.82436	122.9	115.3	-0.0920924		clpB	0.657602	122.9	110.4	-0.154745		clpB	0.821423	118.6	111.1	-0.0942452		clpB	0.565993	118.6	83.2	-0.511449		clpB	0.367567	88	105.7	0.2644		clpB	0.029516	88	65	-0.437064
clpP	0.275071	17.74	9.397	-0.916734		clpP	0.372646	17.74	52.54	1.56641		clpP	0.244267	22.66	65.52	1.53179		clpP	0.365658	22.66	70.45	1.63645		clpP	0.07418	24	62	1.36923		clpP	0.158315	24	66	1.45943
clpS	0.292552	11.23	18.8	0.743375		clpS	0.813622	11.23	9.852	-0.188869		clpS	0.118678	8.476	3.471	-1.28803		clpS	0.733814	8.476	9.949	0.231168		clpS	0.013072	15.33	10.33	-0.569517		clpS	0.664376	15.33	17.67	0.204944
clpX	0.379258	43.43	30.26	-0.52128		clpX	0.212005	43.43	194	2.15929		clpX	0.018149	61.2	97.82	0.676598		clpX	0.522983	61.2	123.9	1.01757		clpX	0.518031	66.33	76.67	0.209001		clpX	0.251846	66.33	124.3	0.906093
clsA	0.361774	6.461	11.18	0.791091		clsA	0.106515	6.461	2.439	-1.40547		clsA	0.240084	1.373	5.728	2.0607		clsA	0.036368	1.373	3.37	1.29542		clsA	0.80755	8.333	8.667	0.0566967		clsA	0.04881	8.333	2	-2.05884
clsB	0.179704	32.18	47.13	0.550481		clsB	0.731616	32.18	44.73	0.475078		clsB	0.849186	16.14	14.96	-0.10953		clsB	0.897776	16.14	16.75	0.0535205		clsB	0.870495	16	17.33	0.1152		clsB	0.013923	16	42.67	1.41515
clsC	0.293755	20.88	32.42	0.634762		clsC	0.739142	20.88	18.08	-0.207727		clsC	0.494464	20	28.05	0.488001		clsC	0.810654	20	23.93	0.25882		clsC	0.018581	34	48.67	0.517498		clsC	0.225403	34	47	0.467126
cmk	0.42265	1	1.731	0.791606		cmk	0.42265	1	1.357	0.440421		cmk		1	1			cmk	0.42265	1	2.426	1.27858		cmk	0.42265	1.333	1	-0.414677		cmk	0.19171	1.333	3.667	1.45992
cmoA	0.721157	8.692	7.254	-0.260911		cmoA	0.778524	8.692	6.657	-0.384816		cmoA	0.265748	2.608	1.307	-0.996685		cmoA	0.277277	2.608	7.733	1.56808		cmoA	0.002491	4.333	11	1.34407		cmoA	0.014479	4.333	21	2.27695
cmoB	0.978194	18.17	17.92	-0.0199878		cmoB	0.105539	18.17	8.759	-1.05272		cmoB	0.65926	1.792	2.895	0.691993		cmoB	0.289441	1.792	6.632	1.88787		cmoB	0.477767	9.333	10.33	0.146427		cmoB	0.1336	9.333	26.33	1.49629
cmtA	0.888723	113	120	0.0867116		cmtA	0.421375	113	83.61	-0.434575		cmtA	0.00894	138.4	105.3	-0.394339		cmtA	0.323864	138.4	88.77	-0.6407		cmtA	0.282314	101.3	127	0.326194		cmtA	0.002307	101.3	77.33	-0.389534
cmtB	0.42265	1.69	1	-0.757023		cmtB	0.616853	1.69	3.256	0.946077		cmtB	0.236633	2.24	1.081	-1.05113		cmtB	0.214584	2.24	3.063	0.451447		cmtB	0.741801	1.667	2	0.262746		cmtB	0.741801	1.667	2	0.262746
cnu	0.42265	1	1.009	0.0129262		cnu	0.42265	1	2.93	1.5509		cnu	0.253031	2.32	3.432	0.564925		cnu	0.444012	2.32	4.948	1.09272		cnu	0.184632	8	1.667	-2.26275		cnu	0.225403	8	2	-2
coaA		1	1			coaA	0.42265	1	1.587	0.666302		coaA		1	1			coaA	0.42265	1	1.496	0.58111		coaA		1	1	0		coaA		1	1	0
coaD		1	1			coaD	0.187245	1	1.735	0.794936		coaD	0.42265	1	1.141	0.190299		coaD		1	1			coaD		1	1	0		coaD		1	1	0
coaE		1	1			coaE	0.404744	1	8.16	3.02857		coaE		1	1			coaE	0.20853	1	4.446	2.15251		coaE		1	1	0		coaE		1	1	0
cobB	0.447154	7.032	3.959	-0.828799		cobB	0.888047	7.032	6.236	-0.173314		cobB	0.632183	2.189	2.878	0.394795		cobB	0.776517	2.189	1.812	-0.272689		cobB	0.42265	2.667	2.333	-0.193032		cobB	0.183503	2.667	2	-0.415218
cobC	0.37593	8.839	4.462	-0.986193		cobC	0.789129	8.839	11.25	0.34797		cobC	0.731269	13.07	10.14	-0.366201		cobC	0.990406	13.07	12.94	-0.0144215		cobC	0.115446	14.67	5.333	-1.45985		cobC	0.967366	14.67	15	0.0320936
cobS	0.247721	17.23	5.591	-1.62374		cobS	0.00989	17.23	8.08	-1.0925		cobS	0.503011	11.03	8.412	-0.390912		cobS	0.020359	11.03	3.896	-1.50137		cobS		5	8	0.678072		cobS	0.12169	5	8	0.678072
cobT	0.41423	26.52	18.91	-0.487931		cobT	0.001533	26.52	8.954	-1.56648		cobT	0.829874	21.92	18.9	-0.213862		cobT	0.388845	21.92	14.49	-0.59719		cobT	0.032129	47	25	-0.910733		cobT	0.052238	47	16.67	-1.49541
cobU	0.777532	7.887	8.293	0.0724174		cobU	0.85557	7.887	8.484	0.105268		cobU	0.74359	6.234	5.792	-0.106097		cobU	0.483732	6.234	4.789	-0.380434		cobU		11	15	0.447459		cobU	0.005063	11	6.333	-0.796543
codA	0.642195	49.28	59.05	0.260935		codA	0.457618	49.28	69.92	0.504703		codA	0.339325	60	114.9	0.937344		codA	0.882989	60	55.2	-0.120294		codA	0.323519	25	37	0.565597		codA	0.313946	25	52.33	1.06571
codB	0.331362	44.75	69.03	0.625336		codB	0.056017	44.75	20.35	-1.13686		codB	0.115585	42.45	57.63	0.441055		codB	0.550086	42.45	49.58	0.223994		codB	0.129456	55.67	42.67	-0.383678		codB	0.196648	55.67	41.33	-0.429711
cof	0.268419	40.13	55.37	0.464423		cof	0.183203	40.13	62.74	0.644704		cof	0.005676	38.4	32.78	-0.22829		cof	0.449489	38.4	27.64	-0.474349		cof	0.341573	38.67	28.67	-0.431673		cof	0.183503	38.67	37.33	-0.0508793
cohE		1	1			cohE	0.42265	1	8.203	3.03615		cohE	0.42265	1	1.662	0.73292		cohE		1	1			cohE	0.42265	1	1.333	0.414677		cohE	0.42265	1	1.333	0.414677
copA	0.725273	134.4	119.8	-0.165905		copA	0.031944	134.4	69.78	-0.945648		copA	0.341971	114.9	92.82	-0.307871		copA	0.047239	114.9	79.49	-0.531534		copA	0.452306	70.33	101.3	0.526422		copA	0.127451	70.33	105.3	0.582293
corA	0.65066	37.44	33.18	-0.174267		corA	0.379918	37.44	102.9	1.45859		corA	0.385253	59.56	50.51	-0.237775		corA	0.007748	59.56	33.74	-0.819884		corA	0.471921	71.33	66	-0.112043		corA	0.672288	71.33	65.67	-0.119275
cpdA	0.051947	37.53	47.59	0.342614		cpdA	0.440917	37.53	27.68	-0.4392		cpdA	0.471196	36.75	31.04	-0.243616		cpdA	0.615595	36.75	32.69	-0.168895		cpdA	0.028714	34	24	-0.5025		cpdA	0.723093	34	38	0.160465
cpsB	0.605756	35.13	39.32	0.16256		cpsB	0.447964	35.13	28.88	-0.282633		cpsB	0.742709	29.15	24.45	-0.253661		cpsB	0.493121	29.15	22.05	-0.402717		cpsB	0.340034	30.67	26	-0.238317		cpsB	0.891852	30.67	30	-0.0318657
cpsG	0.944771	31.6	32.02	0.0190487		cpsG	0.149208	31.6	7.903	-1.99945		cpsG	0.166211	20.86	17.46	-0.256686		cpsG	0.879144	20.86	19.06	-0.130191		cpsG	0.12169	15.33	18.33	0.257849		cpsG	0.26379	15.33	22	0.521146
cptA	0.865018	27.09	30.5	0.171049		cptA	0.554756	27.09	16.25	-0.737321		cptA	0.077746	46.7	13.97	-1.74109		cptA	0.256047	46.7	26.7	-0.806583		cptA	0.381391	19	37	0.961526		cptA	0.914408	19	19.67	0.0499975
cpxA	0.052023	55	107.5	0.966833		cpxA	0.418696	55	197.7	1.84581		cpxA	0.891017	68.37	64.14	-0.0921391		cpxA	0.430287	68.37	318.6	2.22031		cpxA	0.020941	61.33	100.7	0.715399		cpxA	0.989795	61.33	61.67	0.0079759
cpxR	0.070724	13.06	8.642	-0.595718		cpxR	0.497077	13.06	49.64	1.92635		cpxR	0.445313	14.04	3.388	-2.05104		cpxR	0.975661	14.04	13.59	-0.0469975		cpxR	0.957086	20	19.67	-0.024003		cpxR	0.01943	20	5.667	-1.81934
creA	0.837377	33.66	34.73	0.0451472		creA	0.044676	33.66	11.44	-1.55695		creA	0.286688	40.88	27.49	-0.572488		creA	0.088463	40.88	17.54	-1.22075		creA	0.86516	25.33	24.33	-0.0581108		creA	0.367544	25.33	21.33	-0.247963
creB	0.768781	51.54	48.68	-0.0823634		creB	0.286759	51.54	12.7	-2.02086		creB	0.225241	37.07	22.31	-0.732562		creB	0.866751	37.07	38.4	0.0508542		creB	0.020204	33	29	-0.186413		creB	0.811438	33	31.67	-0.0593492
creD	0.073316	98.3	74.55	-0.398983		creD	0.679573	98.3	152.4	0.6326		creD	0.369059	110.8	70.34	-0.655541		creD	0.219149	110.8	77.32	-0.519044		creD	0.341573	82.33	92.33	0.165381		creD	0.967999	82.33	83	0.0116931
croE		1	1			croE		1	1			croE		1	1			croE		1	1			croE		1	1	0		croE		1	1	0
crp	0.42265	1.935	1	-0.952334		crp	0.332271	1.935	93.8	5.59918		crp		1	1			crp	0.371617	1	6.825	2.77083		crp	0.207882	1.333	6.667	2.32236		crp	0.207882	1.333	4	1.58532
csdA	0.676721	56.07	64.02	0.191294		csdA	0.078599	56.07	87.02	0.634118		csdA	0.982414	83.01	82.9	-0.00191304		csdA	0.331762	83.01	37.65	-1.14064		csdA	0.037112	45.67	85	0.896216		csdA	0.173739	45.67	81	0.826675
csdE	0.250219	33.08	47.92	0.534669		csdE	0.477742	33.08	77.5	1.22824		csdE	0.215836	29.93	45.74	0.611864		csdE	0.689486	29.93	37.84	0.33832		csdE	0.109276	35	43	0.296982		csdE	0.340034	35	30.33	-0.206609
csgA	0.183504	7.438	2.488	-1.57993		csgA	0.193278	7.438	1	-2.89491		csgA	0.42265	1.684	1.899	0.173348		csgA	0.254751	1.684	3.148	0.902543		csgA	0.367544	5	9	0.847997		csgA	0.455669	5	3.667	-0.447328
csgB	0.123025	15.54	1.824	-3.09081		csgB	0.103125	15.54	1	-3.95791		csgB	0.219697	5.562	1.52	-1.87153		csgB	0.192206	5.562	1.3	-2.09709		csgB	0.12169	6	3	-1		csgB	0.147987	6	1.333	-2.17029
csgC	0.212511	4.599	1.606	-1.51785		csgC	0.081877	4.599	2.663	-0.788268		csgC	0.444974	6.554	17.97	1.45514		csgC	0.538939	6.554	4.775	-0.456875		csgC	0.528595	9.333	10	0.0995872		csgC	0.207882	9.333	14.67	0.652456
csgD	0.451519	11.49	7.01	-0.712892		csgD	0.199747	11.49	6.103	-0.912788		csgD	0.515383	5.082	2.101	-1.27432		csgD	0.386262	5.082	2.059	-1.30345		csgD	0.005865	4.667	9	0.94743		csgD	0.306111	4.667	9	0.94743
csgE	0.52694	2.027	3.371	0.733831		csgE	0.181027	2.027	1.132	-0.840472		csgE	0.455823	2.535	2.473	-0.0357235		csgE	0.243802	2.535	1.417	-0.839146		csgE	0.42265	1	1.333	0.414677		csgE	0.42265	1	1.333	0.414677
csgF	0.80128	3.394	4.973	0.55113		csgF	0.413664	3.394	1	-1.76299		csgF	0.343829	1	2.999	1.58448		csgF	0.295215	1	3.633	1.86116		csgF		2.333	1.333	-0.80751		csgF	0.057191	2.333	1	-1.22219
csgG	0.360969	19.97	6.472	-1.62555		csgG	0.164206	19.97	2.496	-3.00014		csgG	0.412024	9.757	5.339	-0.869868		csgG	0.749827	9.757	14.21	0.542397		csgG	0.183503	4	4.667	0.222495		csgG	0.225403	4	5	0.321928
csiD	0.264795	58.96	46.16	-0.353093		csiD	0.815904	58.96	52.09	-0.17873		csiD	0.431504	60.02	29.84	-1.0082		csiD	0.579971	60.02	40.4	-0.571088		csiD	0.385729	46	32.33	-0.50876		csiD	0.367571	46	62.33	0.438293
csiE	0.002048	48.62	25.63	-0.923716		csiE	0.67949	48.62	58.56	0.268366		csiE	0.408406	36.78	46.59	0.341099		csiE	0.949107	36.78	35.35	-0.0572113		csiE	0.947405	39	38.33	-0.0250001		csiE	0.392169	39	34	-0.197939
csiR	0.013838	15.19	24.46	0.687303		csiR	0.76788	15.19	13.8	-0.138454		csiR	0.456806	8.725	14.79	0.761395		csiR	0.429844	8.725	12	0.459807		csiR	0.16605	18	13.67	-0.396984		csiR	0.013072	18	13	-0.469485
cspA	0.324654	16.15	5.913	-1.44957		cspA	0.473342	16.15	6.875	-1.2321		cspA	0.66206	8.839	6.219	-0.507201		cspA	0.514271	8.839	24.54	1.47318		cspA	0.148743	21.33	18	-0.244887		cspA	0.622036	21.33	18.33	-0.218677
cspB	0.230625	2.399	1	-1.26243		cspB	0.22054	2.399	1.088	-1.14075		cspB		1	1			cspB		1	1			cspB		1	1	0		cspB		1	1	0
cspC	0.42265	4.094	4.363	0.0918094		cspC	0.570772	4.094	14.1	1.78411		cspC	0.42265	2.141	1	-1.09828		cspC	0.864522	2.141	2.602	0.281336		cspC		3	3	0		cspC	0.225403	3	2	-0.584963
cspD	0.268058	5.752	2.405	-1.25803		cspD	0.945445	5.752	6.369	0.147003		cspD	0.213382	4.009	2.405	-0.737206		cspD	0.195807	4.009	1.101	-1.86443		cspD	0.225403	14	1	-3.80735		cspD	0.275934	14	2	-2.80735
cspE	0.18497	6.849	2.038	-1.74874		cspE	0.252563	6.849	1.865	-1.87672		cspE	0.159954	26.9	7.999	-1.74971		cspE	0.237799	26.9	11.08	-1.27965		cspE	0.006734	17.67	3.667	-2.26863		cspE	0.109129	17.67	14.33	-0.302263
cspF	0.420479	2.721	1	-1.44414		cspF	0.556744	2.721	8.989	1.72402		cspF		1	1			cspF	0.258049	1	100.2	6.64674		cspF		1	1	0		cspF	0.225403	1	2	1
cspG	0.524208	2.684	1.278	-1.0705		cspG	0.42265	2.684	1	-1.42438		cspG	0.42265	1.186	1.425	0.264858		cspG	0.42265	1.186	1	-0.246104		cspG		1	1	0		cspG		1	1	0
cspH	0.293519	2.307	1.759	-0.391263		cspH	0.499626	2.307	1.266	-0.865741		cspH	0.42265	1.424	1.07	-0.412338		cspH	0.42265	1.424	1.18	-0.271162		cspH	0.42265	2	2.333	0.222186		cspH	0.269703	2	3.333	0.736821
cspI		1	1			cspI		1	1			cspI		1	1			cspI		1	1			cspI		1	1	0		cspI		1	1	0
csrA		1	1			csrA		1	1			csrA		1	1			csrA		1	1			csrA		1	1	0		csrA		1	1	0
csrB	0.917865	21.32	19.79	-0.107436		csrB	0.50925	21.32	12.98	-0.715917		csrB	0.153091	42.65	19.82	-1.10559		csrB	0.381535	42.65	21.06	-1.01804		csrB	0.275934	35.33	29.33	-0.268517		csrB	0.187838	35.33	54.67	0.629856
csrC	0.323638	10.44	21.52	1.04356		csrC	0.01707	10.44	3.269	-1.6752		csrC	0.366957	17.36	13.16	-0.399607		csrC	0.70916	17.36	13.75	-0.336335		csrC	0.041785	17.67	30	0.76366		csrC	0.70723	17.67	19.67	0.154695
cstA	0.948978	67.54	66.31	-0.0265157		cstA	0.209151	67.54	30.72	-1.13656		cstA	0.712448	75.44	69.46	-0.119147		cstA	0.187844	75.44	46.68	-0.692525		cstA	0.218879	69	76.67	0.152066		cstA	0.111217	69	50	-0.464668
cueO	0.26928	94	143.7	0.612327		cueO	0.192695	94	119	0.340229		cueO	0.452404	111.8	139.1	0.315202		cueO	0.68872	111.8	100.1	-0.159478		cueO	0.127643	105.7	102	-0.0514062		cueO	0.555461	105.7	116	0.134149
cueR	0.558554	5.369	3.624	-0.56707		cueR	0.511254	5.369	13.65	1.34618		cueR	0.290177	4.174	15.5	1.89277		cueR	0.42265	4.174	5.841	0.484785		cueR	0.057191	1.333	2.667	1.00054		cueR	0.275934	1.333	7.333	2.45973
curA	0.113407	25.82	8.466	-1.60874		curA	0.081482	25.82	11.74	-1.13706		curA	0.873679	11.56	10.39	-0.153946		curA	0.19124	11.56	16.04	0.472533		curA	0.041998	29.33	37.67	0.361039		curA	0.70723	29.33	30.33	0.0483684
cusA	0.074928	118.1	174.6	0.564045		cusA	0.556904	118.1	180	0.607988		cusA	0.42866	130.8	113.1	-0.209764		cusA	0.086948	130.8	57.86	-1.17672		cusA	0.404001	107.7	91	-0.24308		cusA	0.230052	107.7	119	0.143943
cusB	0.226385	25.56	35.34	0.467414		cusB	0.785369	25.56	19.38	-0.399319		cusB	0.237496	9.111	7.044	-0.371215		cusB	0.34918	9.111	26.58	1.54466		cusB	0.020204	11	19	0.788496		cusB	0.005874	11	26	1.24101
cusC	0.316696	23.87	38.39	0.685532		cusC	0.994005	23.87	23.67	-0.0121389		cusC	0.580215	34.58	40.72	0.2358		cusC	0.577039	34.58	28.86	-0.260867		cusC	0.622036	31	25	-0.31034		cusC	0.809238	31	29.33	-0.0798911
cusF	0.229785	9.03	5.615	-0.68544		cusF	0.260194	9.03	2.331	-1.95378		cusF	0.580616	5.224	2.184	-1.25818		cusF	0.457575	5.224	1.819	-1.52201		cusF	0.27046	1.333	7	2.39268		cusF	0.26379	1.333	8	2.58532
cusR	0.618769	17.04	12.06	-0.498695		cusR	0.398783	17.04	6.108	-1.48015		cusR	0.152062	21.19	7.836	-1.43519		cusR	0.073425	21.19	11.44	-0.889297		cusR		17.33	21.33	0.299612		cusR	0.762085	17.33	15.33	-0.176914
cusS	0.581516	63.88	56.55	-0.175837		cusS	0.144171	63.88	37.37	-0.773484		cusS	0.050386	66.5	34.87	-0.931368		cusS	0.345862	66.5	40.17	-0.727236		cusS	0.479382	43	62.67	0.543438		cusS	0.07418	43	65	0.596103
cutC	0.341102	3.495	1.159	-1.59241		cutC	0.761374	3.495	5.57	0.672385		cutC	0.307531	1.121	4.51	2.00834		cutC	0.246246	1.121	9.688	3.11141		cutC	0.225403	5	9	0.847997		cutC	0.370059	5	3.333	-0.585107
cvpA	0.076699	19.63	6.202	-1.66225		cvpA	0.119537	19.63	9.863	-0.992962		cvpA	0.189693	2.94	8.867	1.59263		cvpA	0.854678	2.94	2.532	-0.215539		cvpA	0.477767	4.667	3.667	-0.347895		cvpA	0.88453	4.667	5	0.0994326
cvrA	0.939013	33.78	35.67	0.0785419		cvrA	0.154411	33.78	12.84	-1.39552		cvrA	0.231799	21.19	47.73	1.17151		cvrA	0.639651	21.19	29.95	0.499172		cvrA	0.578363	25	23.67	-0.0788684		cvrA	0.07418	25	21	-0.251539
cyaR	0.42265	3.158	1	-1.65901		cyaR	0.42265	3.158	1	-1.65901		cyaR	0.995807	1.687	1.68	-0.00599874		cyaR	0.411552	1.687	1	-0.75446		cyaR	0.118083	4	1.667	-1.26275		cyaR	0.009852	4	7.333	0.874404
cyaY	0.260349	1.223	5.463	2.15927		cyaY	0.273668	1.223	1.035	-0.240794		cyaY		1	1			cyaY	0.322962	1	11.73	3.55213		cyaY		1	1	0		cyaY		1	1	0
cybB	0.06223	7.365	24.58	1.73873		cybB	0.303954	7.365	41.22	2.48459		cybB	0.48511	6.978	11.43	0.71194		cybB	0.651369	6.978	6.315	-0.144031		cybB	0.691393	7	7.667	0.131307		cybB	0.42265	7	6.667	-0.0703172
cydX		1	1			cydX	0.41997	1	28.38	4.8268		cydX		1	1			cydX	0.203604	1	1.772	0.825379		cydX		1	1	0		cydX	0.225403	1	3	1.58496
cynR	0.472022	25.14	17.41	-0.530068		cynR	0.089956	25.14	11.81	-1.08998		cynR	0.170477	18.4	27.16	0.561778		cynR	0.013461	18.4	11.8	-0.640919		cynR	0.13547	7.667	14	0.868693		cynR	0.011668	7.667	21	1.45366
cynS	0.76504	45.62	41.76	-0.127545		cynS	0.342759	45.62	24.3	-0.90871		cynS	0.886966	67.97	73.02	0.103394		cynS	0.900817	67.97	60.7	-0.163202		cynS	0.377175	67.33	41.33	-0.70406		cynS	0.165764	67.33	46.33	-0.539303
cynT	0.882384	29.76	32.34	0.119945		cynT	0.188226	29.76	39.84	0.420843		cynT	0.615066	34.68	42.94	0.308218		cynT	0.291806	34.68	15.37	-1.17399		cynT	0.577234	28	34.67	0.308261		cynT	>0,999999	28	28	0
cynX	0.830437	29.41	27.85	-0.0786295		cynX	0.390736	29.41	69.91	1.24919		cynX	0.545317	21.16	28.61	0.43518		cynX	0.396209	21.16	34.17	0.691391		cynX	0.141886	35	20.67	-0.759817		cynX	0.143124	35	16	-1.12928
cysA	0.475369	15.9	26.13	0.71668		cysA	0.455891	15.9	7.016	-1.18031		cysA	0.302505	12.39	27.54	1.15235		cysA	0.698418	12.39	15.46	0.319364		cysA	0.477767	6	9	0.584963		cysA	0.063368	6	13.67	1.18798
cysB	0.237363	1	2.913	1.54251		cysB	0.42265	1	1.403	0.488515		cysB	0.42265	1.251	1	-0.323082		cysB	0.496258	1.251	2.054	0.715354		cysB		1	1	0		cysB	0.42265	1	1.333	0.414677
cysC	0.615545	45.36	49.29	0.119874		cysC	0.644262	45.36	78.52	0.79164		cysC	0.540535	44.89	64.12	0.51438		cysC	0.354885	44.89	132	1.55607		cysC	0.035963	62.33	32.67	-0.93196		cysC	0.204521	62.33	35	-0.832572
cysD	0.268433	46.89	68.32	0.543028		cysD	0.496042	46.89	32.86	-0.512948		cysD	0.460226	60.32	79.48	0.397955		cysD	0.221155	60.32	39.95	-0.594441		cysD	0.049414	43	33	-0.381871		cysD	0.549035	43	38.67	-0.153122
cysE	0.42265	1.074	1.81	0.752996		cysE	0.347223	1.074	10.98	3.35381		cysE	0.42265	1.035	2.848	1.46032		cysE	0.274369	1.035	3.594	1.79596		cysE		1	1	0		cysE	0.225403	1	2	1
cysG	0.844474	52.13	48.93	-0.0913946		cysG	0.507323	52.13	34.52	-0.594681		cysG	0.941104	55.5	56.83	0.0341649		cysG	0.423203	55.5	31.87	-0.800289		cysG	0.035099	52	49	-0.0857299		cysG	0.884159	52	50.33	-0.047093
cysH	0.457002	6.705	11.48	0.775813		cysH	0.424055	6.705	12.08	0.849311		cysH	0.582829	13.8	9.1	-0.60073		cysH	0.66014	13.8	19.85	0.524471		cysH	0.118083	7	4.667	-0.584859		cysH	0.528595	7	6.333	-0.144466
cysI	0.838334	46.13	48.76	0.0799928		cysI	0.96072	46.13	45.45	-0.021425		cysI	0.564811	43.8	52.54	0.262485		cysI	0.537238	43.8	64.55	0.559486		cysI	0.084568	29	16	-0.857981		cysI	0.70723	29	32	0.142019
cysJ	0.802332	57.83	62.44	0.110652		cysJ	0.540463	57.83	97.35	0.751363		cysJ	0.884182	50.78	49.36	-0.040918		cysJ	0.25838	50.78	117	1.20418		cysJ	0.035647	66	43.67	-0.595823		cysJ		66	42	-0.652077
cysK	0.687035	22.83	20.72	-0.139907		cysK	0.865556	22.83	21.43	-0.091299		cysK	0.69251	34.08	26.22	-0.378258		cysK	0.506646	34.08	24.99	-0.447574		cysK	0.005865	21	25.33	0.270458		cysK	0.096765	21	37.33	0.829946
cysM	0.665328	9.257	12.05	0.380417		cysM	0.116688	9.257	3.767	-1.29713		cysM	0.444391	12.29	4.246	-1.53331		cysM	0.239165	12.29	5.68	-1.11352		cysM	0.199359	11	12.67	0.203913		cysM	0.057191	11	9.667	-0.186363
cysN	0.20207	46.95	67.44	0.522479		cysN	0.883281	46.95	43.71	-0.103162		cysN	0.116339	70.54	34.41	-1.03561		cysN	0.473398	70.54	44.43	-0.666907		cysN	0.79295	38.67	41	0.0844091		cysN	0.019846	38.67	26.33	-0.554507
cysP	0.022123	41.86	23.36	-0.841532		cysP	0.060624	41.86	16.26	-1.36425		cysP	0.877176	27.65	24.21	-0.191676		cysP	0.847322	27.65	25.2	-0.133856		cysP	0.31027	35	21	-0.736966		cysP	0.172343	35	16.33	-1.09983
cysQ	0.81293	102.7	117.6	0.195452		cysQ	0.445389	102.7	59.92	-0.777327		cysQ	0.945713	89.68	88.48	-0.0194349		cysQ	0.724078	89.68	76.63	-0.226877		cysQ	0.093535	104	127.7	0.296175		cysQ	0.080268	104	60	-0.793549
cysS	0.42265	1.015	1	-0.0214797		cysS	0.42265	1.015	1.633	0.686045		cysS		1	1			cysS	0.370573	1	10.35	3.37156		cysS		1	1	0		cysS	0.183503	1	1.667	0.737254
cysT		1	1			cysT		1	1			cysT		1	1			cysT		1	1			cysT		1	1	0		cysT		1	1	0
cysU	0.034792	19.14	39.14	1.03205		cysU	0.996877	19.14	19.22	0.00601751		cysU	0.287674	15.31	32.12	1.069		cysU	0.272028	15.31	20.13	0.394873		cysU	0.044363	29	22.33	-0.37707		cysU	0.117034	29	11.33	-1.35591
cysW	0.008784	16.07	10.1	-0.670015		cysW	0.733469	16.07	23.67	0.55869		cysW	0.533763	10.11	14.98	0.567255		cysW	0.720058	10.11	8.983	-0.170514		cysW	0.191362	26.67	16	-0.737146		cysW	0.821826	26.67	25.33	-0.0743707
cysZ	0.660042	17.68	23.45	0.40747		cysZ	0.839674	17.68	14.44	-0.292048		cysZ	0.500871	28.31	9.436	-1.58506		cysZ	0.402134	28.31	6.052	-2.22583		cysZ	0.382787	23.33	24.67	0.0805714		cysZ	0.183503	23.33	22.67	-0.0414019
dacA	0.461328	16.07	30.73	0.935278		dacA	0.323247	16.07	5.614	-1.51727		dacA	0.22925	12.05	33.97	1.49523		dacA	0.896721	12.05	12.52	0.0552014		dacA	0.237297	16.33	38	1.21847		dacA	0.118083	16.33	11.67	-0.48472
dacC	0.259347	19.76	21.64	0.131118		dacC	0.443298	19.76	11.45	-0.787235		dacC	0.341217	31.53	10.8	-1.54569		dacC	0.377576	31.53	155.4	2.30119		dacC	0.560059	13.33	17.33	0.378595		dacC	0.269703	13.33	10.67	-0.321117
dacD	0.790971	27.49	25.37	-0.115783		dacD	0.341634	27.49	58.64	1.09298		dacD	0.294597	26.65	64.79	1.28164		dacD	0.43699	26.65	13.99	-0.92974		dacD	0.001596	25.67	42.33	0.721597		dacD	0.119958	25.67	34	0.405451
dadA	0.326786	23.56	7.833	-1.5887		dadA	0.197366	23.56	3.728	-2.65987		dadA	0.359295	3.359	7.939	1.24093		dadA	0.407885	3.359	25.5	2.92439		dadA	0.199359	15	13.33	-0.170286		dadA	0.477767	15	20	0.415037
dadX	0.710775	10.7	7.045	-0.602939		dadX	0.831122	10.7	13.59	0.344935		dadX	0.829254	7.378	8.223	0.156435		dadX	0.399219	7.378	3.159	-1.22376		dadX	0.249521	11	8.667	-0.343899		dadX	0.477767	11	14	0.347923
dam	0.65165	15.22	11.29	-0.430923		dam	0.274655	15.22	5.656	-1.42811		dam	0.467234	7.254	2.16	-1.74775		dam	0.449423	7.254	5.1	-0.508279		dam	0.007797	3.667	16.67	2.18458		dam	0.368831	3.667	6	0.710362
damX	0.878091	26.46	24.52	-0.109854		damX	0.132947	26.46	78.78	1.57402		damX	0.433356	51.5	25.69	-1.00337		damX	0.269577	51.5	13	-1.98606		damX	0.041445	31	76.33	1.29998		damX	0.229343	31	44.33	0.516015
dapA	0.42265	1.233	1	-0.302173		dapA	0.514224	1.233	1.035	-0.252542		dapA	0.42265	1.338	1	-0.420078		dapA	0.42265	1.338	1	-0.420078		dapA	0.225403	1	3	1.58496		dapA		1	1	0
dapB	0.42265	1.277	1	-0.352759		dapB	0.42265	1.277	1	-0.352759		dapB		1	1			dapB		1	1			dapB	0.42265	1.333	1.667	0.322577		dapB	0.42265	1.333	1	-0.414677
dapD	0.807416	1.189	1.115	-0.092705		dapD	0.42265	1.189	1.541	0.374118		dapD	0.461391	5.158	1.283	-2.00729		dapD	0.995011	5.158	5.209	0.0141947		dapD		1	1	0		dapD		1	1	0
dapE		1	1			dapE	0.37898	1	14.68	3.87578		dapE		1	1			dapE		1	1			dapE		1	1	0		dapE		1	1	0
dapF		1	1			dapF	0.42265	1	2.599	1.37796		dapF	0.42265	1	1.236	0.305679		dapF	0.42265	1	1.022	0.0313952		dapF	0.249521	3.333	1	-1.73682		dapF	0.249521	3.333	1	-1.73682
dauA	0.088933	49.24	36.92	-0.415428		dauA	0.163965	49.24	24.96	-0.980213		dauA	0.602442	18.91	9.153	-1.04683		dauA	0.977333	18.91	19.29	0.0287038		dauA	0.127643	32.33	36	0.155123		dauA	0.23549	32.33	27	-0.259914
dbpA	0.576883	5.596	14.61	1.38449		dbpA	0.397558	5.596	24.92	2.15484		dbpA	0.08813	1.663	8.275	2.31497		dbpA	0.133358	1.663	5.679	1.77185		dbpA	0.477767	10	12	0.263034		dbpA	0.057626	10	22.67	1.18078
dcd		1	1			dcd		1	1			dcd	0.42265	1	1.236	0.305679		dcd	0.42265	1	1.496	0.58111		dcd		1	1	0		dcd		1	1	0
dcm	0.539651	18.42	13.47	-0.451523		dcm	0.419646	18.42	11.13	-0.726819		dcm	0.730438	18.35	22.7	0.306912		dcm	0.11139	18.35	6.931	-1.40464		dcm		17.33	10.33	-0.746431		dcm	0.07418	17.33	19.33	0.15757
dcp	0.854514	11.86	13.82	0.220654		dcp	0.745588	11.86	15.03	0.341741		dcp	0.062527	6.551	2.494	-1.39325		dcp	0.064864	6.551	3.317	-0.981836		dcp	0.009852	9.667	13	0.427371		dcp	0.007205	9.667	20	1.04886
dcrB	0.614471	63.14	73.16	0.212501		dcrB	0.091385	63.14	25.37	-1.31543		dcrB	0.77159	55.43	48.74	-0.185561		dcrB	0.092655	55.43	16.55	-1.74384		dcrB	0.225403	54.67	57.67	0.0770716		dcrB	0.136551	54.67	33	-0.728283
dctR	0.916292	16.17	15.59	-0.0526988		dctR	0.097936	16.17	33.23	1.03917		dctR	0.059209	36	23.54	-0.612883		dctR	0.098488	36	17.25	-1.0614		dctR	0.587607	19	17.33	-0.132728		dctR	0.019804	19	16.67	-0.188745
dcuA	0.721574	157	176.7	0.170537		dcuA	0.156992	157	50.26	-1.64328		dcuA	0.218521	143.9	152.6	0.0846884		dcuA	0.053778	143.9	54.98	-1.38809		dcuA	0.214083	122.7	168.3	0.4559		dcuA	0.450355	122.7	95	-0.369136
dcuC	0.645986	47.85	55.29	0.2085		dcuC	0.713879	47.85	56.42	0.237688		dcuC	0.323125	25.49	54.28	1.09049		dcuC	0.408182	25.49	50.23	0.978618		dcuC	0.015268	28.33	31	0.129938		dcuC	0.03775	28.33	30	0.0826319
dcuD	0.903273	94.95	96.38	0.0215658		dcuD	0.870862	94.95	86.65	-0.131968		dcuD	0.101137	95.58	74.3	-0.363347		dcuD	0.380814	95.58	70.06	-0.448118		dcuD	0.204871	88	105.7	0.2644		dcuD	0.465676	88	72	-0.289507
dcuR	0.748972	59.24	56.15	-0.0772856		dcuR	0.952878	59.24	56.67	-0.0639864		dcuR	0.423031	80.1	66.14	-0.276279		dcuR	0.504108	80.1	51.98	-0.623846		dcuR	0.311714	77	62.67	-0.297083		dcuR	0.655119	77	65	-0.244419
dcyD	0.091966	17.36	35.02	1.01241		dcyD	0.477531	17.36	34.19	0.977807		dcyD	0.541946	9.911	5.233	-0.921392		dcyD	0.492903	9.911	7.157	-0.469676		dcyD	0.173233	23	11	-1.06413		dcyD	0.184632	23	16.67	-0.46438
ddlA	0.774259	46.16	48.57	0.0734223		ddlA	0.596278	46.16	30.21	-0.611617		ddlA	0.023157	59.02	25.1	-1.23352		ddlA	0.10933	59.02	40.64	-0.538304		ddlA	0.060502	30	42.33	0.496718		ddlA	0.07418	30	32	0.0931094
ddlB	0.921935	41.33	42.5	0.0402735		ddlB	0.544046	41.33	65.2	0.657683		ddlB	0.520262	37.25	45.08	0.275247		ddlB	0.25781	37.25	52.37	0.4915		ddlB	0.041263	47.67	27	-0.820122		ddlB	0.560059	47.67	49.67	0.0592931
ddpA	0.55099	29.57	24.88	-0.249148		ddpA	0.063625	29.57	10.99	-1.42794		ddpA	0.211171	26.42	45.4	0.781062		ddpA	0.088956	26.42	10.7	-1.30402		ddpA	0.39089	21.67	27	0.31726		ddpA	0.00073	21.67	34	0.649836
ddpB	0.859338	13.54	13.14	-0.0432625		ddpB	0.603475	13.54	29.83	1.13954		ddpB	0.25341	8.052	2.619	-1.62033		ddpB	0.932853	8.052	8.31	0.0455013		ddpB	0.017054	18.67	12	-0.637688		ddpB	0.147987	18.67	14	-0.415295
ddpC	0.263235	20.52	10.26	-1		ddpC	0.592031	20.52	25.11	0.291231		ddpC	0.179017	22.5	13.63	-0.723139		ddpC	0.19043	22.5	12.99	-0.792524		ddpC	0.225403	15	16	0.0931094		ddpC	0.005168	15	23	0.616671
ddpD	0.506629	9.944	13.19	0.407546		ddpD	0.398633	9.944	17.47	0.812981		ddpD	0.193281	3.885	15.42	1.98882		ddpD	0.106921	3.885	18.34	2.23901		ddpD	0.03775	12	13.67	0.187979		ddpD	0.066861	12	6.667	-0.847925
ddpF	0.002613	40.46	20.52	-0.979466		ddpF	0.214857	40.46	20.03	-1.01433		ddpF	0.274706	27.18	15.41	-0.818679		ddpF	0.609369	27.18	18.03	-0.592146		ddpF	0.278823	40.33	23.33	-0.789667		ddpF	0.341573	40.33	20.33	-0.988243
ddpX	0.720203	13.45	9.866	-0.447069		ddpX	0.167697	13.45	4.083	-1.7199		ddpX	0.224302	2.984	6.667	1.15979		ddpX	0.10073	2.984	13.47	2.17443		ddpX	0.477767	11.33	12.33	0.122025		ddpX	0.094178	11.33	14	0.305279
deaD	0.38541	10.8	25.9	1.26192		deaD	0.239583	10.8	7.231	-0.578764		deaD	0.216628	4.32	15.7	1.86166		deaD	0.365043	4.32	6.246	0.531901		deaD	0.137539	15.67	39.33	1.32763		deaD	0.249496	15.67	5	-1.64801
dedA	0.266265	11.37	19.38	0.769336		dedA	0.398349	11.37	17.95	0.658752		dedA	0.412762	16.5	21.09	0.354093		dedA	0.511804	16.5	7.84	-1.07354		dedA	0.641511	11.33	14	0.305279		dedA	0.899496	11.33	11.67	0.0426567
dedD	0.040415	17.37	1.267	-3.77711		dedD	0.66326	17.37	11.92	-0.543214		dedD	0.533462	2.29	4.918	1.10272		dedD	0.506431	2.29	5.007	1.1286		dedD	0.225403	1.667	2.667	0.677964		dedD	0.42265	1.667	1.333	-0.322577
def		1	1			def	0.206549	1	3.87	1.95233		def		1	1			def		1	1			def		1	1	0		def		1	1	0
degP	0.690528	71.69	78.13	0.124105		degP	0.97352	71.69	73.03	0.0267173		degP	0.889911	72.06	75.63	0.06976		degP	0.955751	72.06	70.69	-0.0276925		degP	0.031203	118	65.33	-0.852969		degP	0.053081	118	90.33	-0.38551
degQ	0.63651	66.06	74.78	0.178876		degQ	0.719195	66.06	84.65	0.357733		degQ	0.056596	81.32	52.97	-0.618435		degQ	0.525257	81.32	53.03	-0.616801		degQ	0.762085	96	100	0.0588937		degQ	0.000922	96	77	-0.318176
degS	0.852456	4.184	4.365	0.0610988		degS	0.835107	4.184	3.263	-0.358684		degS	0.563559	3.792	2.729	-0.474587		degS	0.2195	3.792	1.694	-1.16253		degS	0.212274	9.667	6	-0.688106		degS	0.941974	9.667	9.333	-0.0507273
deoA	0.747209	72.35	77.08	0.0913636		deoA	0.625059	72.35	47.32	-0.612543		deoA	0.472342	69.45	114.8	0.725076		deoA	0.794172	69.45	82.53	0.248944		deoA	0.249521	116.3	114	-0.0288173		deoA	0.148765	116.3	166.7	0.519403
deoB	0.461058	34.26	22	-0.639022		deoB	0.211092	34.26	17.18	-0.995795		deoB	0.344047	20.8	100.7	2.27541		deoB	0.877623	20.8	22.6	0.119739		deoB	0.29068	42	24.33	-0.787653		deoB	0.429089	42	34.33	-0.290919
deoC	0.291318	29.4	33.13	0.172322		deoC	0.967362	29.4	28.79	-0.0302484		deoC	0.50052	31.37	22.92	-0.452778		deoC	0.240552	31.37	43.04	0.456293		deoC	0.225403	23.67	21.67	-0.127361		deoC	0.100056	23.67	38	0.68294
deoD	0.585795	54.07	44.2	-0.290782		deoD	0.206104	54.07	35.47	-0.608229		deoD	0.385187	44.37	122.4	1.46395		deoD	0.104109	44.37	25.53	-0.797391		deoD	0.098058	53.67	17	-1.65858		deoD	0.08282	53.67	27.33	-0.97363
deoR	0.905644	6.169	5.68	-0.119146		deoR	0.335077	6.169	18.86	1.61222		deoR	0.24385	4.76	2.136	-1.15605		deoR	0.183761	4.76	2.641	-0.849877		deoR	0.821826	3	3.667	0.289638		deoR	0.184632	3	9.333	1.63738
der	0.270268	1	10.5	3.39232		der	0.42265	1	1.219	0.285698		der	0.42265	1.771	1	-0.824564		der	0.42265	1.771	1.812	0.0330187		der	0.42265	1	1.333	0.414677		der	0.183503	1	1.667	0.737254
dfp		1	1			dfp	0.42265	1	1.541	0.623867		dfp	0.42265	1	1.188	0.248535		dfp	0.42265	1	3.629	1.85957		dfp		1	1	0		dfp	0.42265	1	1.333	0.414677
dgcZ	0.957798	9.634	10.11	0.0695762		dgcZ	0.59179	9.634	17.45	0.85702		dgcZ	0.107928	6.596	2.405	-1.45555		dgcZ	0.656598	6.596	4.2	-0.651202		dgcZ	0.453233	15.33	22	0.521146		dgcZ	0.161452	15.33	26.67	0.79886
dgoR	0.459544	66.74	52.16	-0.355608		dgoR	0.250403	66.74	42.16	-0.662677		dgoR	0.239327	43.07	95.76	1.15274		dgoR	0.321141	43.07	189.1	2.13439		dgoR	0.019973	66	120.3	0.866099		dgoR	0.367565	66	84.33	0.35358
dgt	0.659826	65.39	56.31	-0.215679		dgt	0.351829	65.39	27.71	-1.23866		dgt	0.953244	51.44	52.28	0.0233685		dgt	0.401967	51.44	39.76	-0.371573		dgt	0.05612	45.67	59.67	0.385759		dgt	0.376974	45.67	59	0.369468
dhaK	0.288633	13.23	6.351	-1.05876		dhaK	0.378298	13.23	26.64	1.00978		dhaK	0.540758	4.506	3.606	-0.321448		dhaK	0.468082	4.506	5.599	0.313322		dhaK	0.477767	7.667	5.667	-0.436077		dhaK	0.039012	7.667	16.33	1.09079
dhaL	0.394312	13.54	6.754	-1.00341		dhaL	0.59957	13.54	9.216	-0.555015		dhaL	0.858874	24.75	22.03	-0.167959		dhaL	0.44526	24.75	5.957	-2.05477		dhaL	0.413412	3	5.667	0.917623		dhaL	0.88453	3	2.667	-0.169745
dhaM	0.617839	13.26	20.74	0.645335		dhaM	0.170093	13.26	28.62	1.10994		dhaM	0.267282	11.89	10.11	-0.233966		dhaM	0.797433	11.89	13.49	0.182142		dhaM	0.23549	15.33	10	-0.616358		dhaM	0.069566	15.33	21.67	0.499341
dhaR	0.480321	25.63	39.4	0.620362		dhaR	0.575595	25.63	32.48	0.341718		dhaR	0.333685	12.21	28.28	1.21172		dhaR	0.607506	12.21	14.5	0.24799		dhaR	0.939643	27	26.33	-0.0362519		dhaR	0.107731	27	32.67	0.275007
diaA	0.55986	44.37	58.67	0.403038		diaA	0.538665	44.37	91.69	1.04718		diaA	0.441068	72.98	102.2	0.485822		diaA	0.118075	72.98	13.06	-2.48235		diaA	0.061353	88	28	-1.65208		diaA	0.03167	88	69	-0.350907
dicA		1	1			dicA		1	1			dicA		1	1			dicA		1	1			dicA		1	1	0		dicA		1	1	0
dicB	0.42265	1	1.002	0.00288251		dicB	0.42265	1	1.199	0.261832		dicB	0.42265	3.874	5.975	0.625115		dicB	0.42265	3.874	1	-1.95382		dicB		2	2	0		dicB	0.118083	2	4.333	1.11537
dicC	0.830089	2.149	1.992	-0.109448		dicC	0.325061	2.149	10.58	2.2996		dicC	0.193251	1.864	1.141	-0.708103		dicC	0.183523	1.864	1.022	-0.867007		dicC	0.225403	2	1	-1		dicC	0.225403	2	1	-1
dicF		1	1			dicF		1	1			dicF		1	1			dicF		1	1			dicF		1	1	0		dicF		1	1	0
dinB	0.188686	43.52	55.48	0.350289		dinB	0.746488	43.52	52.75	0.277493		dinB	0.350238	45.38	21.51	-1.07705		dinB	0.254829	45.38	17.74	-1.35505		dinB	0.496207	27.33	37.33	0.44985		dinB	0.683185	27.33	30.33	0.15026
dinG	0.373468	45.25	56.56	0.321864		dinG	0.413894	45.25	32.05	-0.497593		dinG	0.266741	37.97	45.2	0.251463		dinG	0.582171	37.97	44.57	0.231213		dinG	0.183812	61.33	25	-1.29466		dinG	0.202773	61.33	24.67	-1.31384
dinI	0.800274	3.343	4.845	0.535353		dinI	0.630704	3.343	1.998	-0.742587		dinI		1	1			dinI		1	1			dinI	0.407843	4	7	0.807355		dinI	0.27214	4	17	2.08746
dinJ	0.42265	1.516	2.981	0.975527		dinJ	0.42265	1.516	1	-0.60027		dinJ	0.223925	11.34	5.701	-0.992134		dinJ	0.124959	11.34	2.405	-2.23731		dinJ	0.155838	10.33	1.333	-2.95409		dinJ	0.368831	10.33	8	-0.368768
dinQ	0.287485	2.522	8.045	1.67352		dinQ	0.324941	2.522	1	-1.33457		dinQ	0.386193	10.3	6.367	-0.693959		dinQ	0.348413	10.3	1	-3.36457		dinQ	0.27046	11.67	6	-0.95977		dinQ	0.093783	11.67	4.667	-1.32224
djlA	0.367017	46.91	39.91	-0.233145		djlA	0.634881	46.91	35.25	-0.412272		djlA	0.95727	55.78	54.36	-0.0372025		djlA	0.871462	55.78	61.85	0.149026		djlA	0.560059	48	50	0.0588937		djlA	0.049779	48	71.67	0.578335
djlB	0.353533	36.48	43.2	0.243926		djlB	0.427599	36.48	21.78	-0.744102		djlB	0.176509	24.79	44.77	0.852774		djlB	0.349177	24.79	51.98	1.0682		djlB	0.065537	63	33	-0.932886		djlB	0.128819	63	46.33	-0.443405
djlC	0.088115	55.71	39.56	-0.493894		djlC	0.339249	55.71	36.04	-0.628337		djlC	0.849548	56.91	55.08	-0.0471536		djlC	0.077783	56.91	25.57	-1.15423		djlC		40	37	-0.112475		djlC	0.350124	40	32.67	-0.292034
dkgA	0.093129	58.83	36.23	-0.699367		dkgA	0.627223	58.83	78.41	0.414486		dkgA	0.329226	57.43	45.77	-0.327402		dkgA	0.328355	57.43	43.08	-0.414786		dkgA	0.0004	49.67	33	-0.589909		dkgA	0.057191	49.67	40.33	-0.300521
dkgB	0.725228	17.76	14.28	-0.314636		dkgB	0.475362	17.76	6.413	-1.46956		dkgB	0.594337	19.03	23.86	0.326318		dkgB	0.451674	19.03	16.07	-0.243906		dkgB	0.318995	15	12.33	-0.28279		dkgB	0.622036	15	14	-0.0995357
dksA	0.285428	16.94	12.91	-0.391945		dksA	0.532875	16.94	8.743	-0.954234		dksA	0.118494	6.791	1	-2.76362		dksA	0.689498	6.791	9.069	0.417319		dksA	0.527702	16.67	9.667	-0.786114		dksA	0.068713	16.67	1	-4.05918
dld	0.605135	50.01	36.05	-0.472217		dld	0.34249	50.01	140.6	1.49131		dld	0.592361	25.36	17.61	-0.52616		dld	0.012487	25.36	14.43	-0.813483		dld	0.814836	28	30	0.0995357		dld	0.539434	28	30.33	0.115319
dmlA	0.943922	16.97	16.52	-0.0387729		dmlA	0.07906	16.97	6.584	-1.36595		dmlA	0.578352	10.18	14.39	0.499329		dmlA	0.636457	10.18	10.98	0.10914		dmlA	0.477767	9	12	0.415037		dmlA	0.179392	9	43	2.25634
dmlR	0.348155	9.208	4.191	-1.13559		dmlR	0.244603	9.208	2.508	-1.87635		dmlR	0.452348	1.785	11.53	2.6914		dmlR	0.314167	1.785	1.344	-0.409391		dmlR		6	7	0.222392		dmlR	>0,999999	6	6	0
dmsA	0.216442	68.5	57.61	-0.249785		dmsA	0.715094	68.5	46.89	-0.546824		dmsA	0.879161	38.47	35.81	-0.103371		dmsA	0.560738	38.47	45.94	0.256017		dmsA	0.922502	48	48.67	0.0199984		dmsA	0.695658	48	54	0.169925
dmsB	0.245176	24.91	30.37	0.285922		dmsB	0.097624	24.91	12.51	-0.993643		dmsB	0.342735	38.21	12.44	-1.61896		dmsB	0.42638	38.21	19.31	-0.984602		dmsB	0.225403	9.667	13.67	0.499873		dmsB	0.414855	9.667	17.33	0.842132
dmsC	0.138977	48.29	7.518	-2.6833		dmsC	0.271709	48.29	28.76	-0.747661		dmsC	0.415064	34.3	14.48	-1.24415		dmsC	0.41331	34.3	13.14	-1.38424		dmsC	0.81779	20.67	22.33	0.111445		dmsC	0.214919	20.67	11.33	-0.867391
dmsD	0.42265	1	3.524	1.81721		dmsD		1	1			dmsD	0.23392	2.413	1	-1.27083		dmsD	0.666695	2.413	3.135	0.377638		dmsD		1	1	0		dmsD		1	1	0
dnaA	0.983473	1.233	1.224	-0.0105692		dnaA	0.884253	1.233	1.311	0.0884949		dnaA		1	1			dnaA	0.258851	1	15.19	3.92505		dnaA	0.183503	1	1.667	0.737254		dnaA	0.225403	1	2	1
dnaB	0.2806	2.048	7.79	1.92741		dnaB	0.49615	2.048	1.127	-0.861728		dnaB	0.42265	2.48	1	-1.31034		dnaB	0.42265	2.48	5.432	1.13114		dnaB	0.183503	1	1.667	0.737254		dnaB		1	1	0
dnaC	0.42265	1	1.142	0.191563		dnaC	0.42265	1	1.173	0.230203		dnaC		1	1			dnaC	0.313466	1	1.124	0.168642		dnaC		1	1	0		dnaC		1	1	0
dnaE	0.506969	2.313	1.804	-0.358566		dnaE	0.395373	2.313	7.099	1.61785		dnaE	0.42265	1.165	1	-0.22033		dnaE	0.431722	1.165	4.017	1.78579		dnaE	0.741801	2	2.333	0.222186		dnaE		2	1	-1
dnaG	0.919633	2.409	2.637	0.130463		dnaG	0.42265	2.409	1.863	-0.370807		dnaG	0.42265	1.338	1	-0.420078		dnaG	0.42265	1.338	1.18	-0.181291		dnaG	0.207882	1	3.667	1.8746		dnaG	0.42265	1	1.333	0.414677
dnaJ	0.719623	33.63	25.98	-0.372347		dnaJ	0.062828	33.63	4.533	-2.89121		dnaJ	0.423991	24.7	41.76	0.757611		dnaJ	0.144043	24.7	4.871	-2.34222		dnaJ	0.257679	46.67	21.33	-1.12961		dnaJ	0.017349	46.67	3.333	-3.8076
dnaK	0.410788	9.161	2.401	-1.93187		dnaK	0.336456	9.161	1.449	-2.66045		dnaK	0.42265	2.377	1	-1.24914		dnaK	0.549141	2.377	6.143	1.3698		dnaK	0.199359	4	2.333	-0.777814		dnaK		4	4	0
dnaN	0.238579	1.46	2.959	1.01914		dnaN	0.569096	1.46	2.967	1.02304		dnaN	0.42265	1.273	1	-0.348232		dnaN	0.186206	1.273	5.922	2.21785		dnaN	0.42265	1.333	1	-0.414677		dnaN	0.528595	1.333	2	0.585323
dnaQ	0.973232	1.168	1.179	0.0135234		dnaQ	0.490474	1.168	1.857	0.668934		dnaQ		1	1			dnaQ	0.42265	1	1.18	0.238787		dnaQ		1	1	0		dnaQ	0.42265	1	1.333	0.414677
dnaT		1	1			dnaT		1	1			dnaT		1	1			dnaT	0.301306	1	1.028	0.0398403		dnaT		1	1	0		dnaT		1	1	0
dnaX	0.25338	1	2.341	1.22712		dnaX		1	1			dnaX	0.42265	1	4.879	2.28659		dnaX		1	1			dnaX		1	1	0		dnaX	0.42265	1	1.333	0.414677
dosC	0.368311	11.41	6.594	-0.791073		dosC	0.555157	11.41	9.156	-0.317509		dosC	0.200339	3.121	6.107	0.968455		dosC	0.227593	3.121	3.336	0.0961109		dosC	0.773545	12	11.33	-0.0828865		dosC	0.560059	12	10	-0.263034
dosP	0.381374	29.71	20.51	-0.534621		dosP	0.014736	29.71	7.822	-1.92534		dosP	0.389927	9.733	16.52	0.763257		dosP	0.866966	9.733	11.4	0.228077		dosP	0.101973	17	37	1.12199		dosP	0.516993	17	25.33	0.575312
dppC	0.473028	112.1	132.4	0.240117		dppC	0.539231	112.1	69.62	-0.687213		dppC	0.298272	132.9	98.71	-0.429073		dppC	0.183354	132.9	103.3	-0.363501		dppC	0.269703	163.3	160.7	-0.0231549		dppC	0.307257	163.3	130	-0.329013
dps	0.36448	24.34	10.39	-1.22813		dps	0.250951	24.34	4.285	-2.50596		dps	0.498371	2.117	9.496	2.1653		dps	0.431793	2.117	12.98	2.6162		dps	0.127992	16.33	4.667	-1.80696		dps	0.084568	16.33	3.333	-2.29263
dsbA	0.515754	42.07	33.76	-0.317477		dsbA	0.52488	42.07	22.43	-0.907362		dsbA	0.066472	74.51	50.94	-0.548635		dsbA	0.355993	74.51	59.58	-0.322606		dsbA	0.093014	69.33	37.67	-0.880064		dsbA	0.005876	69.33	43	-0.689143
dsbB	0.296066	20.88	11.34	-0.880701		dsbB	0.045896	20.88	1.403	-3.89553		dsbB	0.320059	3.87	2.065	-0.906192		dsbB	0.186479	3.87	3.313	-0.224195		dsbB	0.020204	8	4	-1		dsbB	0.669711	8	10	0.321928
dsbC	0.190458	55.76	34.68	-0.685127		dsbC	0.072555	55.76	17.97	-1.63364		dsbC	0.430653	51.31	33.25	-0.625886		dsbC	0.099142	51.31	20.63	-1.3145		dsbC	0.035099	67	16	-2.06609		dsbC	0.016166	67	33.33	-1.00734
dsbE	0.910931	9.342	8.629	-0.114538		dsbE	0.271406	9.342	27.63	1.56443		dsbE	0.395951	7.986	4.45	-0.843668		dsbE	0.219876	7.986	2.85	-1.48651		dsbE	0.162782	4	9	1.16993		dsbE	0.221403	4	16.67	2.05918
dsbG	0.779257	30.26	32.02	0.0815613		dsbG	0.580226	30.26	46.12	0.607981		dsbG	0.260652	54.04	29.97	-0.850509		dsbG	0.540317	54.04	41.46	-0.382308		dsbG	0.186324	29.33	45.33	0.628089		dsbG	0.050101	29.33	43	0.55196
dsdA	0.411191	34.1	37.3	0.129404		dsdA	0.361845	34.1	51.72	0.600951		dsdA	0.510531	23.98	30.04	0.325053		dsdA	0.337059	23.98	50.7	1.08015		dsdA	0.059981	25	43	0.782409		dsdA	0.898465	25	24	-0.0588937
dsdC	0.051534	37.29	13.4	-1.47656		dsdC	0.533105	37.29	63.57	0.769557		dsdC	0.583188	20.9	22.44	0.10257		dsdC	0.307864	20.9	16.01	-0.38453		dsdC	0.143307	32	12.33	-1.3759		dsdC	0.109276	32	16	-1
dsdX	0.926828	75.75	79.09	0.0622494		dsdX	0.531602	75.75	50.86	-0.574714		dsdX	0.229029	81.69	112	0.455267		dsdX	0.613797	81.69	77.01	-0.0851137		dsdX	0.233846	66	72.33	0.132128		dsdX	0.367544	66	78	0.241008
dsrA		1	1			dsrA	0.42265	1	1.495	0.580145		dsrA		1	1			dsrA		1	1			dsrA		1	1	0		dsrA		1	1	0
dsrB	0.295218	1.187	1.095	-0.116389		dsrB	0.659587	1.187	1.219	0.0383782		dsrB		1	1			dsrB	0.42265	1	1.489	0.574344		dsrB	0.183503	1.333	2	0.585323		dsrB	0.42265	1.333	1	-0.414677
dtpA	0.872937	21.45	19.78	-0.116935		dtpA	0.761096	21.45	29.26	0.447952		dtpA	0.486548	13.46	8.272	-0.70237		dtpA	0.815873	13.46	16.15	0.262856		dtpA	0.050614	13	21.67	0.737188		dtpA	0.062485	13	24	0.884523
dtpD	0.592058	84.86	64.02	-0.406562		dtpD	0.30615	84.86	49.81	-0.768649		dtpD	0.248541	77.78	90.38	0.216604		dtpD	0.044022	77.78	50.4	-0.625976		dtpD	0.0865	87	76	-0.195016		dtpD	0.147304	87	74.33	-0.227071
dusB	0.439749	108.6	61.36	-0.823654		dusB	0.877703	108.6	89.42	-0.280355		dusB	0.072079	81.77	49.36	-0.728229		dusB	0.365463	81.77	142.6	0.80233		dusB	0.338455	132	100.7	-0.390474		dusB	0.155838	132	186	0.494765
dusC	0.933604	9.812	9.194	-0.0938546		dusC	0.584005	9.812	6.031	-0.70215		dusC	0.340957	10.17	4.245	-1.26048		dusC	0.66158	10.17	21.26	1.06382		dusC	0.225403	4	12	1.58496		dusC	0.054413	4	12.33	1.6241
dut		1	1			dut	0.42265	1	1.587	0.666302		dut		1	1			dut	0.193519	1	1.243	0.313826		dut		1	1	0		dut		1	1	0
dxr	0.19834	2.226	1	-1.15445		dxr	0.213232	2.226	1.081	-1.04209		dxr	0.42265	1.273	1.899	0.577007		dxr	0.42265	1.273	1.101	-0.209418		dxr	0.225403	1	2	1		dxr		1	1	0
dxs	0.695476	1.324	1.138	-0.218403		dxs	0.611448	1.324	2.087	0.656527		dxs	0.42265	1.533	1.117	-0.456729		dxs	0.42265	1.533	1.299	-0.238956		dxs	0.42265	1	1.333	0.414677		dxs		1	1	0
eamA	0.165754	7.958	5.325	-0.579624		eamA	0.484372	7.958	5.247	-0.600913		eamA	0.441928	6.788	13.05	0.942991		eamA	0.329835	6.788	24.75	1.86637		eamA	0.225403	3.333	6.333	0.926068		eamA	0.225403	3.333	14.33	2.10415
eamB	0.182857	12.11	24.92	1.04111		eamB	0.670913	12.11	17.8	0.555678		eamB	0.322657	42.32	18.41	-1.20085		eamB	0.348405	42.32	16.4	-1.36764		eamB	0.138954	23.67	15.33	-0.626702		eamB	0.199359	23.67	22	-0.105556
ebgC	0.606536	21.93	18.16	-0.272142		ebgC	0.664606	21.93	34.26	0.643619		ebgC	0.403685	22.52	34.57	0.618314		ebgC	0.564312	22.52	14.31	-0.654183		ebgC	0.246139	15	32.33	1.10791		ebgC	0.724277	15	19.33	0.365879
ebgR	0.245791	60.56	41.75	-0.536589		ebgR	0.378871	60.56	196.9	1.70103		ebgR	0.889805	57.58	49.01	-0.232492		ebgR	0.542499	57.58	160.9	1.48252		ebgR	0.628984	41.67	34	-0.293474		ebgR	0.737394	41.67	50	0.262919
ecnA	0.277506	2.085	1	-1.06005		ecnA	0.277506	2.085	1	-1.06005		ecnA	0.42265	1.966	1.141	-0.784965		ecnA	0.473642	1.966	4.893	1.31546		ecnA	0.057191	15.67	17	0.11753		ecnA	0.245695	15.67	5.333	-1.55499
ecnB	0.777747	16.93	21.46	0.342068		ecnB	0.348377	16.93	8.205	-1.04501		ecnB	0.673749	25.77	37.85	0.554601		ecnB	0.767941	25.77	22.49	-0.196409		ecnB	0.318995	20	22.67	0.180784		ecnB	0.891852	20	19.33	-0.0491584
eco	0.601621	3.879	3.169	-0.291657		eco	0.354487	3.879	21.12	2.44485		eco	0.564903	12.34	8.186	-0.592112		eco	0.140142	12.34	5.034	-1.29357		eco	0.026974	3	11.67	1.95977		eco	0.225403	3	7	1.22239
ecpA	0.49682	31.71	39.77	0.326743		ecpA	0.256829	31.71	4.29	-2.88589		ecpA	0.406829	12.96	32.46	1.3246		ecpA	0.394426	12.96	36.28	1.48511		ecpA	0.12169	24	30	0.321928		ecpA	0.756568	24	22.67	-0.08225
ecpB	0.442933	30.32	51.73	0.770731		ecpB	0.515989	30.32	20.38	-0.573116		ecpB	0.327845	49.08	59.99	0.289587		ecpB	0.086141	49.08	16.52	-1.57092		ecpB	0.199089	21.33	47	1.13978		ecpB	0.048515	21.33	51.67	1.27644
ecpC	0.4542	151.6	161.4	0.0903708		ecpC	0.628295	151.6	142.3	-0.0913341		ecpC	0.310088	174.4	120.8	-0.52978		ecpC	0.411198	174.4	125.2	-0.478165		ecpC	0.409739	118.3	132.7	0.165718		ecpC	0.381669	118.3	136	0.201157
ecpD	0.997913	132.5	132.4	-0.00108924		ecpD	0.692617	132.5	107.5	-0.301656		ecpD	0.105409	159.1	102.6	-0.632903		ecpD	0.003129	159.1	121.9	-0.384236		ecpD	0.838835	126	124	-0.0230836		ecpD	0.482566	126	119.3	-0.0788297
ecpE	0.670265	72.81	62.77	-0.214061		ecpE	0.794984	72.81	62.25	-0.226063		ecpE	0.273176	79.27	51.44	-0.623884		ecpE	0.108794	79.27	43.59	-0.862778		ecpE	0.005063	53.33	48.67	-0.131915		ecpE	0.05828	53.33	37.33	-0.514612
ecpR	0.194516	3.347	1.221	-1.45481		ecpR	0.206864	3.347	1	-1.74287		ecpR	0.42265	1.403	1.591	0.181419		ecpR	0.467177	1.403	3.171	1.17642		ecpR	0.225403	1	5	2.32193		ecpR	0.225403	1	5	2.32193
eda	0.42265	1	1.417	0.50284		eda	0.233621	1	3.875	1.9542		eda	0.416049	4.024	1.022	-1.97724		eda	0.505012	4.024	1.457	-1.46563		eda		1	1	0		eda	0.225403	1	2	1
edd	0.761748	27.67	26.09	-0.0848257		edd	0.188535	27.67	7.305	-1.92137		edd	0.951669	19.84	19.17	-0.0495617		edd	0.164813	19.84	7.746	-1.35689		edd	0.020204	20	8	-1.32193		edd	0.026271	20	14.67	-0.447131
efeB	0.807669	17.48	14.2	-0.299814		efeB	0.498592	17.48	9.954	-0.812357		efeB	0.879971	6.379	7.915	0.311259		efeB	0.322566	6.379	1.18	-2.43454		efeB	0.051104	9.667	33	1.77133		efeB	0.241902	9.667	13	0.427371
efeO	0.322414	41.81	25.65	-0.704889		efeO	0.17958	41.81	15.18	-1.46168		efeO	0.647268	16.56	11.74	-0.49627		efeO	0.454031	16.56	13.54	-0.290475		efeO	0.34913	20	13	-0.621488		efeO	0.477767	20	21	0.0703893
efp		1	1			efp		1	1			efp	0.42265	1.078	1.07	-0.0107464		efp	0.42265	1.078	1	-0.108357		efp		1	1	0		efp	0.225403	1	2	1
elaA	0.361167	25.12	16.92	-0.570107		elaA	0.290506	25.12	16.27	-0.626622		elaA	0.587147	10.99	13.03	0.245646		elaA	0.54435	10.99	17.77	0.693252		elaA	0.015268	16.33	13.67	-0.256512		elaA	0.269703	16.33	13.67	-0.256512
elaB	0.317815	34.76	9.911	-1.81033		elaB	0.28924	34.76	12.34	-1.49409		elaB	0.891247	25.4	26.58	0.0655126		elaB	0.852998	25.4	22.15	-0.197522		elaB	0.875485	12	12.67	0.0783821		elaB		12	14	0.222392
elaD	0.623996	5.152	3.878	-0.40982		elaD	0.615865	5.152	2.292	-1.16853		elaD	0.42265	1.251	1.165	-0.102752		elaD	0.244831	1.251	9.433	2.91463		elaD	0.183503	2.333	3	0.362776		elaD	0.094178	2.333	5	1.09974
elbB	0.009811	31.25	45.73	0.549285		elbB	0.904181	31.25	32.54	0.0583581		elbB	0.647742	33.07	40.31	0.285615		elbB	0.423329	33.07	176.3	2.41444		elbB		64.67	42.67	-0.599874		elbB	0.023165	64.67	27.33	-1.24261
elfA	0.196796	6.535	1.738	-1.91076		elfA	0.630721	6.535	3.862	-0.758839		elfA	0.382102	2.549	7.4	1.53759		elfA	0.829072	2.549	2.332	-0.128364		elfA	0.368831	6.333	4	-0.662889		elfA	0.035099	6.333	9.333	0.559452
elfC	0.969186	103.5	102.2	-0.0182356		elfC	0.573783	103.5	149	0.525682		elfC	0.304057	127.9	111.4	-0.199267		elfC	0.340251	127.9	47.26	-1.43632		elfC	0.00026	84.67	105.3	0.314583		elfC	0.872968	84.67	82	-0.046227
elfD	0.421029	11.87	4.302	-1.46424		elfD	0.7591	11.87	7.523	-0.65794		elfD	0.208278	15.59	7.231	-1.10835		elfD	0.363273	15.59	2.326	-2.7447		elfD	0.477767	4	2	-1		elfD	0.249521	4	1.667	-1.26275
elfG	0.17269	28.5	62.58	1.13474		elfG	0.788512	28.5	32.35	0.182804		elfG	0.618725	31.5	22.35	-0.495077		elfG	0.772488	31.5	36.51	0.21294		elfG	0.007205	44	33.67	-0.38604		elfG	0.027638	44	28.67	-0.617962
emrA	0.464078	25.13	44.31	0.818222		emrA	0.959634	25.13	26.19	0.0596054		emrA	0.350825	42.41	56.18	0.405652		emrA	0.120918	42.41	24.73	-0.778142		emrA	0.741801	30.33	29.67	-0.0317406		emrA	0.875485	30.33	31	0.0315227
emrB	0.236032	40.59	26.39	-0.621133		emrB	0.043605	40.59	13.91	-1.545		emrB	0.84173	52.49	43.59	-0.268045		emrB	0.475229	52.49	22.76	-1.20554		emrB	0.225403	27.33	26.33	-0.0537779		emrB	0.026271	27.33	22	-0.312982
emrE	0.354461	7.628	1.609	-2.24514		emrE	0.808884	7.628	5.683	-0.424652		emrE	0.341294	1.684	9.092	2.43271		emrE	0.428037	1.684	42.34	4.65206		emrE	0.199359	4.333	6	0.469596		emrE	0.101973	4.333	9.333	1.10697
emrK	0.836837	8.049	9.175	0.188899		emrK	0.025554	8.049	3.888	-1.04978		emrK	0.001798	9.607	4.29	-1.16311		emrK	0.959502	9.607	9.971	0.0536522		emrK	0.250443	21.33	7	-1.60746		emrK	0.194386	21.33	13	-0.714372
emrY	0.039566	25.08	10.26	-1.28951		emrY	0.039281	25.08	3.992	-2.65135		emrY	0.538645	7.483	4.575	-0.709845		emrY	0.77974	7.483	5.852	-0.354687		emrY	0.225403	5	10	1		emrY	0.037086	5	12.33	1.30217
emtA	0.582182	6.814	11.42	0.744989		emtA	0.841861	6.814	7.666	0.169972		emtA	0.389165	37.06	5.002	-2.88929		emtA	0.404197	37.06	5.967	-2.63479		emtA	0.909833	25.33	25	-0.018919		emtA	0.071023	25.33	12	-1.07781
endA	0.771984	77.41	85.98	0.151481		endA	0.089857	77.41	17.65	-2.13285		endA	0.108714	89.26	45.87	-0.960463		endA	0.248109	89.26	60.27	-0.566574		endA	0.085353	76	43.67	-0.799357		endA	0.062485	76	87	0.195016
eno		1	1			eno	0.42265	1	1.265	0.339137		eno	0.42265	1	1.046	0.0648829		eno		1	1			eno		1	1	0		eno		1	1	0
entA	0.474186	19.81	8.824	-1.16672		entA	0.112366	19.81	5.584	-1.82686		entA	0.56224	5.798	11.37	0.971605		entA	0.56854	5.798	11.34	0.967793		entA	0.045938	18	5	-1.848		entA	0.010197	18	9.333	-0.947584
entB	0.820977	38.28	41.64	0.121379		entB	0.519419	38.28	27.76	-0.463583		entB	0.703428	27.55	30.3	0.137265		entB	0.450249	27.55	20.93	-0.39648		entB	0.195672	45.33	24.33	-0.89773		entB	0.195839	45.33	26	-0.801955
entC	0.400215	14.58	26.83	0.879856		entC	0.701552	14.58	22.13	0.602013		entC	0.259675	19.35	28.67	0.567208		entC	0.55654	19.35	9.389	-1.04329		entC	0.092177	31	10.67	-1.53871		entC	0.004813	31	18.33	-0.758061
entD	0.127922	42.49	48.38	0.187287		entD	0.988674	42.49	42.27	-0.00748923		entD	0.193305	37.2	24.91	-0.578578		entD	0.157734	37.2	16.01	-1.21633		entD	0.020204	34.33	38.33	0.159004		entD	0.355906	34.33	23.33	-0.557284
entE	0.232122	62.17	74.63	0.263537		entE	0.180908	62.17	38.8	-0.680162		entE	0.858407	63.9	70.08	0.133187		entE	0.122483	63.9	40.95	-0.641952		entE	0.020204	52	40	-0.378512		entE	0.085298	52	60.33	0.214364
entF	0.395596	98.13	62	-0.662426		entF	0.29141	98.13	157.9	0.686245		entF	0.191052	136.5	78.73	-0.793916		entF	0.121202	136.5	81.81	-0.738552		entF	0.945687	91.67	92.33	0.0103498		entF	0.009133	91.67	121.7	0.408808
entH	0.359085	13.35	29.13	1.12567		entH	0.466042	13.35	8.388	-0.670441		entH	0.446673	7.409	10.08	0.444145		entH	0.856393	7.409	8.693	0.230575		entH	0.691393	12.67	12	-0.0783821		entH	0.003884	12.67	7.333	-0.788941
entS	0.320278	27.51	12.81	-1.10269		entS	0.152025	27.51	51.43	0.902654		entS	0.155998	28.41	24.16	-0.233778		entS	0.342364	28.41	37.95	0.417701		entS	0.691393	20	20.67	0.0475384		entS	0.279918	20	15.33	-0.383642
envC	0.407846	5.673	11.35	1.00051		envC	0.719337	5.673	5.287	-0.101663		envC	0.590958	2.355	3.935	0.740637		envC	0.401535	2.355	66.35	4.8163		envC	0.225403	1.667	3.667	1.13735		envC	0.183503	1.667	1	-0.737254
envY	0.690954	31.32	38.27	0.28913		envY	0.291627	31.32	39.19	0.323401		envY	0.601178	23.89	30.57	0.35571		envY	0.693425	23.89	18.45	-0.372786		envY	0.179709	37	15.33	-1.27117		envY	0.813467	37	40.33	0.124328
envZ	0.92958	75.87	72.66	-0.0623682		envZ	0.666725	75.87	62.15	-0.287775		envZ	0.427337	74.81	47.25	-0.662917		envZ	0.124125	74.81	38.6	-0.95463		envZ	0.762085	76.33	78.33	0.0373148		envZ	0.417646	76.33	45.33	-0.751784
epd	0.682206	101.5	94.55	-0.10233		epd	0.654457	101.5	80.27	-0.338547		epd	0.452413	118	135	0.194173		epd	0.077143	118	57.06	-1.04824		epd	0.898465	104	103	-0.0139392		epd	0.000325	104	72	-0.530515
epmA	0.106606	11.45	2.911	-1.97576		epmA	0.612866	11.45	28.95	1.33822		epmA	0.375735	9.547	2.907	-1.71552		epmA	0.726701	9.547	17.2	0.849289		epmA	0.098559	8.667	1	-3.11553		epmA	0.084791	8.667	4	-1.11553
epmB	0.315281	24.01	11.42	-1.07207		epmB	0.638826	24.01	14.66	-0.71175		epmB	0.947237	8.297	8.563	0.0455265		epmB	0.261411	8.297	49.08	2.56447		epmB	0.027813	32	13.33	-1.2634		epmB	0.07601	32	7.333	-2.1256
epmC	0.781191	21.8	27.3	0.324573		epmC	0.266614	21.8	3.152	-2.78999		epmC	0.514636	8.811	14.79	0.747244		epmC	0.417669	8.811	6.198	-0.507503		epmC	0.147304	18.67	6	-1.63769		epmC	0.368831	18.67	21	0.169667
era	0.405123	1	2.749	1.45891		era	0.42265	1	1.817	0.861558		era		1	1			era		1	1			era		1	1	0		era	0.183503	1	1.667	0.737254
erpA		1	1			erpA		1	1			erpA		1	1			erpA	0.42265	1	1.062	0.0867838		erpA		1	1	0		erpA		1	1	0
esrE	0.363815	2.938	1	-1.55483		esrE	0.421079	2.938	32.82	3.48167		esrE	0.42265	1.165	1.188	0.0282049		esrE	0.297798	1.165	35.21	4.91758		esrE	0.42265	1	1.333	0.414677		esrE	0.049414	1	6	2.58496
essD	0.628156	26.16	31.67	0.275754		essD	0.039043	26.16	9.364	-1.48217		essD	0.43379	8.695	16.1	0.888803		essD	0.59873	8.695	12.27	0.496877		essD	>0,999999	12	12	0		essD	0.225403	12	10	-0.263034
essQ	0.42265	3.204	6.086	0.92562		essQ	0.42265	3.204	1	-1.67987		essQ	0.202722	4.242	1	-2.08474		essQ	0.471631	4.242	1.931	-1.1354		essQ	0.42265	2.333	1.667	-0.484932		essQ	0.269703	2.333	1	-1.22219
etk	0.278218	59.08	37.01	-0.674755		etk	0.607376	59.08	51.03	-0.211324		etk	0.890744	39.15	35.06	-0.159186		etk	0.399254	39.15	27.82	-0.49289		etk	0.477767	59	68	0.20482		etk	0.397097	59	88	0.576789
etp	0.425018	6.888	14.45	1.06891		etp	0.999027	6.888	6.878	-0.00209603		etp	0.613843	3.344	2.729	-0.293202		etp	0.255188	3.344	1.573	-1.08806		etp	0.019804	10.33	5.667	-0.866183		etp	0.195482	10.33	3.667	-1.49417
eutA	0.413377	28.15	9.813	-1.52037		eutA	0.376508	28.15	7.136	-1.97995		eutA	0.239872	17.29	26.55	0.618774		eutA	0.920643	17.29	18.15	0.0700317		eutA	0.684424	12	8.333	-0.526127		eutA	0.84867	12	11	-0.125531
eutB	0.531383	31.87	23.77	-0.423057		eutB	0.538665	31.87	19.72	-0.692539		eutB	0.760309	19.57	17.81	-0.135956		eutB	0.174989	19.57	6.372	-1.61883		eutB	0.536961	26	20.67	-0.330973		eutB	0.407843	26	23	-0.176878
eutC	0.451993	16.36	10.14	-0.690115		eutC	0.898159	16.36	14.6	-0.164204		eutC	0.488334	21.97	12.93	-0.764813		eutC	0.880772	21.97	18.8	-0.224802		eutC	0.014156	17	9.667	-0.814395		eutC	0.922502	17	16.33	-0.05801
eutD	0.31991	11.95	18.31	0.615621		eutD	0.973786	11.95	11.56	-0.0478692		eutD	0.675165	17.12	13.37	-0.356683		eutD	0.629162	17.12	14	-0.290256		eutD	0.300146	9.333	5.333	-0.807394		eutD	0.162782	9.333	4.333	-1.10697
eutE	0.815055	26.35	23.7	-0.152916		eutE	0.732072	26.35	21.49	-0.294137		eutE	0.478284	15.51	4.729	-1.71359		eutE	0.358915	15.51	42.83	1.46542		eutE		8	10	0.321928		eutE	0.023388	8	17.33	1.1152
eutG	0.640799	52.86	44.67	-0.24287		eutG	0.798685	52.86	58.53	0.147		eutG	0.301163	42.57	25.58	-0.734821		eutG	0.357274	42.57	31.01	-0.457104		eutG	0.158474	24.33	16.67	-0.545482		eutG	0.945687	24.33	24	-0.0197019
eutH	0.974262	28.32	28.8	0.0242475		eutH	0.362689	28.32	50.6	0.837316		eutH	0.944029	12.54	11.88	-0.0780025		eutH	0.901872	12.54	11.24	-0.157895		eutH	0.473497	14.67	22	0.584635		eutH	0.231071	14.67	24	0.710166
eutJ	0.629031	17.58	14.33	-0.294896		eutJ	0.859893	17.58	21.36	0.280977		eutJ	0.228691	10.39	20.9	1.00831		eutJ	0.953419	10.39	10.01	-0.0537537		eutJ	0.127643	8	11.67	0.544733		eutJ	0.622036	8	10	0.321928
eutK	0.404509	12.72	15.68	0.301827		eutK	0.054477	12.72	2.996	-2.08599		eutK	0.260405	4.318	14.99	1.79557		eutK	0.452809	4.318	12.63	1.54842		eutK	0.002759	12.67	19	0.584583		eutK	0.004766	12.67	37.67	1.572
eutL	0.963403	53.94	54.13	0.00507287		eutL	0.439937	53.94	41.3	-0.385214		eutL	0.679879	36.66	30.55	-0.263034		eutL	0.268833	36.66	25.42	-0.528243		eutL	0.173233	28	46	0.716207		eutL	0.052966	28	43.67	0.641216
eutM	0.733739	8.362	12.55	0.585767		eutM	0.006742	8.362	1.241	-2.75234		eutM	0.756589	16.83	11.68	-0.526995		eutM	0.387144	16.83	4.829	-1.80124		eutM	0.094178	9	11.67	0.374808		eutM	0.147197	9	5	-0.847997
eutN	0.802044	1.984	2.295	0.210082		eutN	0.45428	1.984	17.77	3.16296		eutN	0.265586	6.527	4.708	-0.471306		eutN	0.517136	6.527	2.167	-1.59072		eutN	0.207882	3.667	1	-1.8746		eutN	0.741801	3.667	4	0.1254
eutP	0.331529	8.39	6.718	-0.320639		eutP	0.386549	8.39	2.841	-1.56227		eutP	0.624645	13.48	8.85	-0.607071		eutP	0.366172	13.48	5.005	-1.42938		eutP	0.018693	11.67	20.33	0.800806		eutP	0.7106	11.67	15	0.362158
eutQ	0.111812	6.132	3.572	-0.779626		eutQ	0.261397	6.132	22.4	1.86907		eutQ	0.441199	10.78	14.68	0.445495		eutQ	0.365572	10.78	1.417	-2.92745		eutQ	0.303132	2.667	11	2.04421		eutQ	0.239643	2.667	10.33	1.95355
eutR	0.575163	64.41	59.1	-0.124127		eutR	0.238915	64.41	29.62	-1.12071		eutR	0.5333	36.06	47.36	0.39327		eutR	0.863939	36.06	36.53	0.0186824		eutR	0.55654	33	26.33	-0.325759		eutR	0.582635	33	27	-0.289507
eutS	0.409187	1.756	8.414	2.2605		eutS	0.42265	1.756	1	-0.812293		eutS	0.314835	7.397	1.805	-2.03494		eutS	0.250395	7.397	1.102	-2.74682		eutS	>0,999999	6	6	0		eutS	0.241902	6	2.667	-1.16974
eutT	0.499072	12.55	5.574	-1.1709		eutT	0.623481	12.55	6.679	-0.909983		eutT	0.191185	11.86	5.074	-1.22491		eutT	0.306288	11.86	1.954	-2.6016		eutT	0.147987	9	4.333	-1.05456		eutT	0.535242	9	6	-0.584963
evgA	0.33692	8.994	1.739	-2.3707		evgA	0.20921	8.994	10.29	0.194208		evgA	0.257305	3.008	5.359	0.833159		evgA	0.73921	3.008	3.752	0.318855		evgA	0.528595	4	3.333	-0.263179		evgA	0.225403	4	8	1
evgS	0.243655	28.36	24.9	-0.187712		evgS	0.218436	28.36	16.29	-0.799871		evgS	0.73286	13.95	15.56	0.157577		evgS	0.366431	13.95	16.61	0.251787		evgS	0.24081	46	26	-0.823122		evgS	0.258026	46	25.67	-0.841551
exbB	0.276109	5.162	10.69	1.05026		exbB	0.43397	5.162	11.02	1.09412		exbB	0.228788	13.71	3.936	-1.80043		exbB	0.860971	13.71	12.02	-0.189792		exbB		4	4	0		exbB	0.184632	4	10.33	1.36877
exbD	0.288477	2.779	9.128	1.71573		exbD	0.846337	2.779	2.955	0.0885923		exbD	0.42265	1	1.236	0.305679		exbD	0.42265	1	1.931	0.949348		exbD		2	2	0		exbD	0.42265	2	1.667	-0.262746
exoX	0.217406	27.16	8.578	-1.66277		exoX	0.967198	27.16	26.32	-0.045324		exoX	0.101472	16.57	2.13	-2.95965		exoX	0.286478	16.57	7.692	-1.10714		exoX	0.622036	19	18	-0.0780025		exoX	0.035099	19	25	0.395929
exuR	0.35194	29.03	40.22	0.470369		exuR	0.494652	29.03	12	-1.27451		exuR	0.992169	37.96	38.06	0.00379557		exuR	0.750074	37.96	42.13	0.150368		exuR	0.388158	44.33	56.33	0.34562		exuR	0.046894	44.33	26.33	-0.751576
eyeA	0.42265	1	3.504	1.809		eyeA		1	1			eyeA	0.352885	3.331	2.279	-0.547554		eyeA	0.387281	3.331	1.296	-1.36189		eyeA	0.183503	1.667	1	-0.737254		eyeA	0.634852	1.667	2.333	0.484932
fabA	0.369242	1	5.199	2.37823		fabA		1	1			fabA		1	1			fabA		1	1			fabA		1	1	0		fabA		1	1	0
fabB	0.42265	1.029	1.021	-0.0112601		fabB	0.316336	1.029	1.154	0.1654		fabB	0.323375	1.035	1.25	0.272297		fabB	0.439506	1.035	2.206	1.0918		fabB	0.42265	1.333	1	-0.414677		fabB	0.42265	1.333	1	-0.414677
fabD	0.42265	1.255	1.288	0.0374452		fabD	0.42265	1.255	1	-0.327687		fabD	0.42265	1	1.127	0.172488		fabD		1	1			fabD		1	1	0		fabD	0.42265	1	1.333	0.414677
fabF	0.378841	19.97	4.467	-2.16046		fabF	0.649521	19.97	10.49	-0.92882		fabF	0.42265	3.46	2.658	-0.380431		fabF	0.383455	3.46	10.15	1.55264		fabF	0.597861	8.333	6	-0.473873		fabF	0.669711	8.333	6.333	-0.395947
fabG	0.42265	1.573	1.337	-0.234519		fabG	0.819303	1.573	1.909	0.279298		fabG	0.42265	1	1.093	0.128293		fabG	0.42265	1	1.97	0.978196		fabG		1	1	0		fabG		1	1	0
fabH		1	1			fabH	0.42265	1	1.035	0.0496308		fabH	0.42265	1	1.022	0.0313952		fabH	0.42265	1	1.654	0.725959		fabH		1	1	0		fabH		1	1	0
fabI		1	1			fabI		1	1			fabI	0.42265	1.013	1	-0.0186342		fabI	0.425015	1.013	4.2	2.05176		fabI		1	1	0		fabI	0.183503	1	1.667	0.737254
fabR	0.399878	46.79	23.65	-0.98436		fabR	0.026572	46.79	21.23	-1.1401		fabR	0.18385	12.76	7.386	-0.788763		fabR	0.407737	12.76	71.18	2.47984		fabR	0.038046	35.33	3.667	-3.26822		fabR	0.021143	35.33	15.67	-1.17289
fabZ		1	1			fabZ		1	1			fabZ		1	1			fabZ		1	1			fabZ		1	1	0		fabZ		1	1	0
fadD	0.761529	27.79	30.46	0.13235		fadD	0.677787	27.79	42.49	0.612558		fadD	0.184117	9.433	23.18	1.29709		fadD	0.821741	9.433	11.45	0.279559		fadD	0.497481	21.33	23	0.10875		fadD	0.477767	21.33	22.33	0.0660993
fadI	0.240712	35.64	18.11	-0.976711		fadI	0.614569	35.64	26.36	-0.435147		fadI	0.670274	30.75	21.36	-0.525675		fadI	0.457721	30.75	25.06	-0.2952		fadI	0.093783	46	39	-0.23816		fadI	0.300146	46	42	-0.131245
fadJ	0.899849	41.76	44.64	0.0962153		fadJ	0.124718	41.76	9.089	-2.19993		fadJ	0.852826	26.93	28.56	0.0847817		fadJ	0.895544	26.93	24.47	-0.1382		fadJ	0.746151	23.67	26.67	0.172158		fadJ	0.275934	23.67	35.67	0.591652
fadK	0.827847	27.14	24.39	-0.154131		fadK	0.227756	27.14	55.05	1.02032		fadK	0.358183	2.399	4.604	0.940455		fadK	0.21581	2.399	17.17	2.83938		fadK	0.042795	23	48.67	1.0814		fadK	0.016007	23	52.33	1.186
fadL	0.961136	55.06	53.73	-0.0352768		fadL	0.564602	55.06	81	0.556917		fadL	0.112784	54.26	35.56	-0.609634		fadL	0.195	54.26	43.62	-0.314899		fadL	0.066915	56	44.33	-0.337143		fadL	0.006004	56	37.33	-0.585091
fadM	0.413189	28.28	22.21	-0.348573		fadM	0.763769	28.28	32.99	0.222247		fadM	0.601389	35.49	28.57	-0.312912		fadM	0.042285	35.49	9.544	-1.89475		fadM	0.08902	35	28.67	-0.287813		fadM	0.031044	35	19	-0.881356
fadR	0.34103	1	1.159	0.212881		fadR	0.42265	1	2.277	1.18713		fadR	0.362977	1	8.879	3.1504		fadR	0.42265	1	3.155	1.65764		fadR	0.225403	2	3	0.584963		fadR	0.42265	2	1.667	-0.262746
fau	0.466245	1.102	2.401	1.12351		fau	0.42265	1.102	1.863	0.757503		fau	0.42265	1.1	1	-0.137504		fau	0.42265	1.1	1.259	0.194775		fau		1	1	0		fau		1	1	0
fbaA	0.296953	1.606	1	-0.683472		fbaA	0.296953	1.606	1	-0.683472		fbaA		1	1			fbaA		1	1			fbaA		1	1	0		fbaA		1	1	0
fbaB	0.649164	42.35	55.56	0.391685		fbaB	0.882179	42.35	39.26	-0.109302		fbaB	0.519996	21.27	22.34	0.0708092		fbaB	0.886368	21.27	23.45	0.140768		fbaB	0.973675	31.67	32	0.014955		fbaB	0.010222	31.67	48.67	0.619916
fdnG	0.209029	53.54	33.56	-0.673874		fdnG	0.135704	53.54	37.01	-0.532702		fdnG	0.424109	15.11	34.91	1.20814		fdnG	0.760439	15.11	13.2	-0.194966		fdnG	0.484915	54	84.67	0.648891		fdnG	0.66066	54	47.67	-0.179878
fdnH	0.538367	31.92	16.18	-0.980249		fdnH	0.350193	31.92	10.32	-1.62902		fdnH	0.364925	4.559	30.4	2.73728		fdnH	0.315775	4.559	6.724	0.560602		fdnH	0.053271	12	8.333	-0.526127		fdnH	0.560059	12	14	0.222392
fdnI	0.643764	20	17.79	-0.168933		fdnI	0.530106	20	30.86	0.625738		fdnI	0.254313	9.21	23.12	1.32787		fdnI	0.484451	9.21	26.83	1.54257		fdnI	0.912851	27	26	-0.0544478		fdnI	0.503783	27	34	0.332575
fdrA	0.427578	33.45	20.29	-0.721237		fdrA	0.396122	33.45	48.33	0.530913		fdrA	0.615139	22.74	31.79	0.483341		fdrA	0.762626	22.74	18.52	-0.296148		fdrA	0.009133	50.67	44.67	-0.181826		fdrA	0.003154	50.67	35	-0.533777
fdx		1	1			fdx		1	1			fdx		1	1			fdx		1	1			fdx	0.42265	1.333	1	-0.414677		fdx	0.42265	1.333	1	-0.414677
feaR	0.911533	17.72	18.36	0.0511875		feaR	0.465879	17.72	66.94	1.91749		feaR	0.402922	1.987	10.65	2.42219		feaR	0.333089	1.987	5.977	1.58883		feaR	0.020204	19	7	-1.44057		feaR	0.952054	19	18.67	-0.0252775
fecA	0.956609	161.4	163.4	0.0177674		fecA	0.292492	161.4	218.3	0.435672		fecA	0.596645	160.1	191.3	0.256864		fecA	0.164858	160.1	131.7	-0.281718		fecA	0.185872	142	229	0.689457		fecA	0.559336	142	174.7	0.298989
fecB	0.380214	17.62	12.03	-0.550577		fecB	0.210079	17.62	1.539	-3.51715		fecB	0.838771	20.86	18.25	-0.192843		fecB	0.190679	20.86	7.704	-1.43706		fecB	0.049414	15	20	0.415037		fecB	0.535242	15	12	-0.321928
fecC	0.863477	44.86	46.15	0.040901		fecC	0.549594	44.86	28.9	-0.63436		fecC	0.508148	40.53	62.7	0.629475		fecC	0.036043	40.53	22.4	-0.855491		fecC	0.07418	45	43	-0.0655883		fecC	0.096438	45	40.67	-0.14596
fecD	0.052831	55.26	109.3	0.983986		fecD	0.056138	55.26	122.4	1.1473		fecD	0.214212	76.28	49.09	-0.635876		fecD	0.152219	76.28	48.63	-0.649458		fecD	0.000578	81.67	57.67	-0.501985		fecD	0.636351	81.67	78	-0.0663321
fecE	0.50198	43.77	51.77	0.242174		fecE	0.23048	43.77	20.05	-1.12634		fecE	0.444795	48.71	52.86	0.117958		fecE	0.564688	48.71	34.87	-0.482232		fecE	0.772998	35.33	32.67	-0.112927		fecE	0.525609	35.33	46.33	0.391053
fecI	0.949942	19.09	18.44	-0.0499784		fecI	0.451497	19.09	65.13	1.77051		fecI	0.553925	23.04	31.91	0.469868		fecI	0.115488	23.04	32.44	0.493633		fecI	0.002909	27.33	39.67	0.537563		fecI	0.464697	27.33	22.67	-0.269701
fecR	0.046776	34.19	42.17	0.302643		fecR	0.504264	34.19	51.28	0.584822		fecR	0.645282	39.59	28.68	-0.465091		fecR	0.652231	39.59	29.22	-0.43818		fecR	0.33425	57.33	53.67	-0.0951744		fecR	0.407843	57.33	66.33	0.210371
feoA	0.073911	16.73	22.91	0.45354		feoA	0.958775	16.73	17.6	0.073138		feoA	0.04303	14.97	29.3	0.968826		feoA	0.984514	14.97	14.69	-0.0272398		feoA	0.966038	24.67	24.33	-0.0200214		feoA	0.430584	24.67	34	0.462777
feoC	0.555007	16.25	32.66	1.00709		feoC	0.791908	16.25	12.28	-0.404129		feoC	0.199083	24.59	17.61	-0.481677		feoC	0.016262	24.59	14.74	-0.738335		feoC	0.057191	16.33	17.67	0.113777		feoC	0.00206	16.33	23.67	0.535535
fepA	0.817598	66.19	60.33	-0.133738		fepA	0.716618	66.19	49.73	-0.412497		fepA	0.65904	73.14	67.91	-0.107037		fepA	0.39024	73.14	48.98	-0.578468		fepA	0.240201	34.67	59	0.767027		fepA	0.053512	34.67	67	0.950473
fepB	0.187586	5.064	1	-2.34028		fepB	0.852415	5.064	6.146	0.27937		fepB	0.323737	3.033	1.52	-0.996674		fepB	0.179858	3.033	19.75	2.70304		fepB	0.183503	3	2.333	-0.362776		fepB	0.207882	3	5.667	0.917623
fepC	0.285687	12.16	3.261	-1.89876		fepC	0.219329	12.16	16.8	0.466318		fepC	0.578549	4.383	3.037	-0.529272		fepC	0.360801	4.383	11.96	1.44823		fepC		4.333	4.333	0		fepC	0.035099	4.333	7.333	0.759037
fepD	0.347525	15.77	4.684	-1.75137		fepD	0.94652	15.77	14.57	-0.114182		fepD	0.312763	2.717	6.209	1.19235		fepD	0.183589	2.717	25.96	3.2562		fepD	0.199359	3	4.667	0.637533		fepD	0.049414	3	8	1.41504
fepE	0.867475	9.579	11.31	0.239652		fepE	0.641192	9.579	6.413	-0.578876		fepE	0.299243	19.23	12.91	-0.57487		fepE	0.246509	19.23	10.82	-0.829658		fepE	0.006767	17.67	7	-1.33588		fepE	0.323519	17.67	14.67	-0.268433
fepG	0.03164	6.097	1.031	-2.56406		fepG	0.863742	6.097	6.773	0.151695		fepG	0.42265	1.013	3.18	1.65039		fepG	0.197213	1.013	21.35	4.39753		fepG	0.269703	3.333	2	-0.736821		fepG	0.053271	3.333	10.67	1.67867
fes	0.66242	5.849	8.79	0.587673		fes	0.349767	5.849	21.67	1.88944		fes	0.390953	3.625	5.299	0.547739		fes	0.35525	3.625	32.24	3.1528		fes	0.20066	19.67	5	-1.976		fes	0.162182	19.67	4	-2.29793
fetA	0.474418	15.76	11.57	-0.445879		fetA	0.760445	15.76	18.63	0.24136		fetA	0.28195	14.31	5.734	-1.31941		fetA	0.169064	14.31	3.273	-2.12834		fetA	0.274742	26.67	16.33	-0.707693		fetA	0.241837	26.67	11	-1.27771
fetB	0.875318	7.836	8.068	0.0420937		fetB	0.363692	7.836	3.795	-1.04602		fetB	0.402995	9.419	5.422	-0.796749		fetB	0.225256	9.419	1.107	-3.08892		fetB	0.269703	8	6.667	-0.262962		fetB	0.455669	8	6.667	-0.262962
ffh	0.42265	1	1.674	0.7433		ffh		1	1			ffh		1	1			ffh		1	1			ffh	0.42265	1	1.333	0.414677		ffh		1	1	0
ffs		1	1			ffs		1	1			ffs		1	1			ffs		1	1			ffs		1	1	0		ffs		1	1	0
fhlA	0.352278	84.23	66.91	-0.332112		fhlA	0.194991	84.23	41.13	-1.03414		fhlA	0.400059	89.39	123.2	0.462817		fhlA	0.018578	89.39	42.16	-1.08424		fhlA	0.0004	74	57.33	-0.368235		fhlA	0.005168	74	66	-0.165059
fhuB	0.323826	56.03	86.91	0.633323		fhuB	0.6594	56.03	76.58	0.450768		fhuB	0.044185	108.6	57.04	-0.928978		fhuB	0.377901	108.6	56.45	-0.943979		fhuB	0.522182	62	65.33	0.0754774		fhuB	0.385271	62	69	0.154328
fhuC	0.508713	32.64	40.63	0.315904		fhuC	0.328466	32.64	22.77	-0.519507		fhuC	0.576159	24.09	32	0.409638		fhuC	0.099225	24.09	16.39	-0.555619		fhuC	0.477767	17.67	20.67	0.226236		fhuC	0.79295	17.67	20	0.178698
fhuD	0.156119	34.99	23.44	-0.57797		fhuD	0.451544	34.99	16.58	-1.0775		fhuD	0.411074	51.05	27.84	-0.874752		fhuD	0.569156	51.05	32.84	-0.636457		fhuD	0.119229	35.33	30	-0.235931		fhuD	0.355906	35.33	46.33	0.391053
fhuE	0.782821	57.67	69.12	0.261282		fhuE	0.1947	57.67	72.17	0.323578		fhuE	0.476702	35.92	59.33	0.723974		fhuE	0.515606	35.92	27.79	-0.370222		fhuE		54	61	0.17585		fhuE	0.437456	54	64	0.245112
fhuF	0.443557	93.38	63.85	-0.548427		fhuF	0.924223	93.38	90.49	-0.0453552		fhuF	0.356428	80.18	51.95	-0.626119		fhuF	0.197246	80.18	51.95	-0.626119		fhuF	0.503783	91	84	-0.115477		fhuF	0.256517	91	69.67	-0.385329
fic	0.852921	48.38	54.7	0.17713		fic	0.180562	48.38	21.67	-1.15871		fic	0.796463	37.56	41.47	0.142871		fic	0.378535	37.56	21.74	-0.788845		fic	0.181413	52.67	43.33	-0.281615		fic	0.737387	52.67	56.67	0.105604
fimA	0.753247	26.05	29.33	0.171094		fimA	0.406602	26.05	81.7	1.64905		fimA	0.589861	18.76	21.27	0.18116		fimA	0.740429	18.76	17.9	-0.0677002		fimA	0.704211	25.33	29	0.195206		fimA	0.238811	25.33	48.33	0.932072
fimB	0.754984	9.61	11.69	0.282667		fimB	0.41861	9.61	4.725	-1.02422		fimB	0.254944	7.783	2.705	-1.5247		fimB	0.712994	7.783	5.504	-0.499846		fimB	0.555051	16.67	12	-0.47422		fimB	0.255011	16.67	8	-1.05918
fimC	0.502654	6.835	3.821	-0.838991		fimC	0.994362	6.835	6.786	-0.0103799		fimC	0.372097	14.4	5.1	-1.4975		fimC	0.614856	14.4	8.801	-0.710329		fimC	0.12169	11.33	8.333	-0.44324		fimC	0.659497	11.33	10	-0.180148
fimE	0.198399	42.4	28.93	-0.551498		fimE	0.037038	42.4	12.91	-1.71558		fimE	0.659589	26.55	24.41	-0.12124		fimE	0.806315	26.55	30.7	0.209527		fimE	0.261335	15	32	1.09311		fimE	0.84867	15	16	0.0931094
fimF	0.42126	29.21	43.98	0.590385		fimF	0.807709	29.21	25.97	-0.169616		fimF	0.302111	33.15	15.16	-1.12874		fimF	0.447104	33.15	354.6	3.41911		fimF	0.784535	36	32.67	-0.14003		fimF	0.155838	36	27	-0.415037
fimG	0.363726	61.51	51.97	-0.243142		fimG	0.158369	61.51	27.71	-1.15041		fimG	0.41529	41.03	73.66	0.844202		fimG	0.804436	41.03	36.83	-0.155798		fimG	0.964534	76.33	76	-0.00625077		fimG	0.560059	76.33	92.33	0.274549
fimH	0.627188	108.2	121	0.161307		fimH	0.427207	108.2	89.17	-0.27907		fimH	0.364606	84.63	124.4	0.555745		fimH	0.333186	84.63	108.6	0.359783		fimH	0.200383	95.33	74.67	-0.352402		fimH	0.049109	95.33	74	-0.365405
fimI	0.330642	38.76	30.02	-0.368645		fimI	0.011101	38.76	16.92	-1.19584		fimI	0.32972	27.01	15.84	-0.769921		fimI	0.471927	27.01	17.62	-0.61628		fimI	0.041785	30.33	18	-0.752749		fimI	0.800125	30.33	27.67	-0.132423
fis	0.272974	2.042	1	-1.02998		fis	0.782225	2.042	2.645	0.373285		fis	0.333947	2.876	1	-1.52406		fis	0.432	2.876	1.299	-1.14666		fis	0.199359	2.667	1	-1.41522		fis	0.42265	2.667	3	0.169745
fiu	0.330755	57.48	48.76	-0.237362		fiu	0.667461	57.48	69.81	0.280374		fiu	0.18607	46.21	34.58	-0.418267		fiu	0.900032	46.21	43.59	-0.0842079		fiu	0.463912	47	61	0.376148		fiu	0.586904	47	57	0.278301
fixA	0.41309	25.69	36.5	0.50669		fixA	0.182088	25.69	83.08	1.69329		fixA	0.195019	30.08	45.16	0.586241		fixA	0.378108	30.08	14.58	-1.04481		fixA	0.13435	54	30	-0.847997		fixA	0.102941	54	23.33	-1.21077
fixB	0.111968	73.57	35.08	-1.06847		fixB	0.177042	73.57	25.22	-1.54455		fixB	0.817244	50.15	45.9	-0.127756		fixB	0.861172	50.15	47.62	-0.0746821		fixB	0.20902	49	30	-0.707819		fixB	0.077868	49	24.67	-0.990024
fixC	0.716595	61.13	67.11	0.134647		fixC	0.361124	61.13	94.31	0.62553		fixC	0.659085	67.13	74.1	0.142516		fixC	0.527857	67.13	101.7	0.59929		fixC	0.039984	60	74	0.302563		fixC	0.01084	60	49	-0.292181
fixX	0.096951	6.092	10.66	0.80722		fixX	0.542902	6.092	14.48	1.24907		fixX	0.149557	6.3	11.34	0.847997		fixX	0.346794	6.3	1	-2.65535		fixX	0.773545	8.333	9	0.111089		fixX	>0,999999	8.333	8.333	0
fklB	0.669431	28.72	33.88	0.238378		fklB	0.137582	28.72	6.435	-2.15804		fklB	0.313168	20.5	57.81	1.4957		fklB	0.65464	20.5	14.17	-0.532784		fklB	0.190688	42	60	0.514573		fklB	0.587607	42	43.67	0.0562532
fkpB	0.223713	6.162	4.592	-0.424276		fkpB	0.806978	6.162	7.339	0.252185		fkpB	0.507094	3.914	2.546	-0.620411		fkpB	0.42265	3.914	1.101	-1.82983		fkpB	0.42265	3.333	2.667	-0.321603		fkpB	0.370059	3.333	6.667	1.00022
flc	0.603243	6.958	12.39	0.832432		flc	0.796589	6.958	5.082	-0.453276		flc	0.943295	24.26	26.32	0.11758		flc	0.159167	24.26	5.018	-2.2734		flc	0.059898	2.333	8	1.77781		flc	0.005063	2.333	7	1.58517
fldA	0.42265	1	1.258	0.331132		fldA		1	1			fldA	0.42265	1.035	1	-0.0496308		fldA	0.982189	1.035	1.033	-0.00279051		fldA		1	1	0		fldA		1	1	0
fldB	0.252958	12.63	6.032	-1.06615		fldB	0.796074	12.63	16.89	0.419315		fldB	0.46237	10.78	6.709	-0.684188		fldB	0.477899	10.78	7.365	-0.5496		fldB	0.433606	20.33	15	-0.438648		fldB	0.225403	20.33	44.33	1.12467
flgA	0.076361	17.64	9.626	-0.873842		flgA	0.684703	17.64	25.87	0.552429		flgA	0.393216	8.64	16.94	0.971331		flgA	0.953994	8.64	8.097	-0.0936438		flgA	0.233846	5	11.33	1.18015		flgA	0.007797	5	18	1.848
flgB	0.42265	2.684	1	-1.42438		flgB	0.42265	2.684	1	-1.42438		flgB	0.326325	16.15	14.16	-0.189713		flgB	0.562068	16.15	5.683	-1.50681		flgB	0.225403	2	3	0.584963		flgB	0.741801	2	2.333	0.222186
flgC	0.719058	1.337	1.526	0.190755		flgC	0.189895	1.337	1	-0.418999		flgC	0.339267	15.49	1.141	-3.76297		flgC	0.369726	15.49	1.852	-3.06418		flgC	0.367544	2.667	4.667	0.807278		flgC	0.741801	2.667	3	0.169745
flgD	0.349615	21.88	3.939	-2.47371		flgD	0.371143	21.88	4.589	-2.25336		flgD	0.504186	8.887	21.85	1.29786		flgD	0.637827	8.887	6.76	-0.394673		flgD	0.066915	5	16.67	1.73725		flgD	0.39089	5	10.33	1.04684
flgE	0.74662	27.05	22.18	-0.286369		flgE	0.333376	27.05	17.4	-0.636541		flgE	0.269246	21.56	31.96	0.56791		flgE	0.044585	21.56	14.98	-0.52532		flgE	0.03775	27.33	25.67	-0.0904022		flgE	0.007205	27.33	17	-0.684951
flgF	0.682124	6.695	4.816	-0.475249		flgF	0.130037	6.695	4.144	-0.69206		flgF	0.183555	3.274	1.757	-0.89794		flgF	0.913366	3.274	2.893	-0.178488		flgF	0.367544	13.33	11.33	-0.234529		flgF	0.130921	13.33	4	-1.7366
flgG	0.655289	7.574	8.772	0.21185		flgG	0.437642	7.574	3.507	-1.11082		flgG	0.43781	9.2	4.986	-0.883751		flgG	0.304619	9.2	3.932	-1.22637		flgG	0.10446	12	24.33	1.0197		flgG	0.79002	12	10.33	-0.216194
flgH	0.442348	11.86	9.619	-0.302145		flgH	0.176736	11.86	5.076	-1.22434		flgH	0.233323	4.089	1.588	-1.36454		flgH	0.903983	4.089	4.846	0.245046		flgH	0.367544	5	7	0.485427		flgH	0.035099	5	8	0.678072
flgI	0.156202	7.395	14.89	1.00972		flgI	0.034395	7.395	37.1	2.3268		flgI	0.961328	14.18	13.77	-0.042329		flgI	0.18006	14.18	7.987	-0.828132		flgI	0.426618	13.33	17.33	0.378595		flgI	0.07961	13.33	22	0.722827
flgJ	0.416025	19.4	16.12	-0.267205		flgJ	0.059946	19.4	7.901	-1.29595		flgJ	0.458928	4.824	13.16	1.44786		flgJ	0.414363	4.824	81	4.06962		flgJ	0.535242	19	13	-0.547488		flgJ	0.449461	19	12	-0.662965
flgK	0.755615	43.96	38.1	-0.2064		flgK	0.759223	43.96	57.25	0.381084		flgK	0.594622	31.72	18.75	-0.758502		flgK	0.501282	31.72	16.17	-0.972073		flgK		48.67	35.67	-0.448322		flgK	0.015108	48.67	58.33	0.261205
flgL	0.991552	11.14	11.05	-0.0117029		flgL	0.417993	11.14	4.114	-1.43714		flgL	0.671902	10.44	6.961	-0.584755		flgL	0.447049	10.44	3.606	-1.53365		flgL	0.199407	19.67	7.667	-1.35926		flgL	0.768587	19.67	17.33	-0.182725
flgM	0.42265	1.712	1	-0.775683		flgM	0.456512	1.712	13.47	2.976		flgM		1	1			flgM		1	1			flgM	0.183503	1.667	1	-0.737254		flgM	>0,999999	1.667	1.667	0
flgN	0.418786	2.247	3.76	0.742733		flgN	0.246365	2.247	1	-1.168		flgN	0.489252	3.788	1.307	-1.53518		flgN	0.496367	3.788	1.338	-1.50136		flgN	0.225403	2	7	1.80735		flgN	0.269703	2	3.333	0.736821
flhA	0.399435	32.62	35.79	0.1338		flhA	0.236532	32.62	20.72	-0.654733		flhA	0.790746	29.01	27	-0.103591		flhA	0.867159	29.01	24.86	-0.222724		flhA	0.70723	24	22	-0.125531		flhA	0.106311	24	31.33	0.38451
flhB	0.92653	16.08	17.47	0.119612		flhB	0.5999	16.08	6.99	-1.2019		flhB	0.796456	12.5	14.18	0.181929		flhB	0.325685	12.5	6.69	-0.90185		flhB	0.659497	9.333	8	-0.222341		flhB	0.578363	9.333	8	-0.222341
flhC	0.539151	6.71	6.045	-0.15057		flhC	0.195803	6.71	3.266	-1.03879		flhC	0.379796	2.395	1.165	-1.0397		flhC	0.574255	2.395	1.563	-0.615708		flhC	0.225403	2.333	3.333	0.514635		flhC	0.225403	2.333	3.333	0.514635
flhD	0.466394	2.747	6.558	1.2554		flhD	0.739038	2.747	3.11	0.179058		flhD	0.299532	3.633	2.279	-0.67276		flhD	0.696995	3.633	2.748	-0.402779		flhD	0.225403	5	3	-0.736966		flhD	0.622036	5	4	-0.321928
flhE	0.831327	3.561	3.755	0.0765305		flhE	0.336101	3.561	1	-1.83228		flhE	0.680669	6.073	6.79	0.161002		flhE	0.183963	6.073	3.195	-0.926593		flhE	0.285714	5	10	1		flhE	0.225403	5	8	0.678072
fliA	0.28955	21.66	11.81	-0.875024		fliA	0.20462	21.66	5.739	-1.91616		fliA	0.97743	15.85	16	0.0135891		fliA	0.261477	15.85	8.991	-0.817929		fliA	0.265096	9.333	14.67	0.652456		fliA	0.049414	9.333	19.33	1.05043
fliC	0.272225	62.71	40.75	-0.621895		fliC	0.141184	62.71	90.12	0.523152		fliC	0.310431	42.31	19.8	-1.0955		fliC	0.749647	42.31	40.44	-0.0652157		fliC	0.230052	62.33	51	-0.289429		fliC	0.130921	62.33	53	-0.233934
fliD	0.640166	17.02	16.21	-0.0703469		fliD	0.322393	17.02	70.44	2.04916		fliD	0.401629	13.58	8.712	-0.640408		fliD	0.822247	13.58	11.55	-0.233591		fliD	0.622036	24	25	0.0588937		fliD	0.000815	24	35.67	0.571677
fliE	0.562801	3.489	8.825	1.33878		fliE	0.215792	3.489	1	-1.80281		fliE	0.42265	6.819	10.46	0.617251		fliE	0.56683	6.819	2.59	-1.39661		fliE	0.241902	1	4.333	2.11537		fliE	0.183503	1	1.667	0.737254
fliF	0.411675	13.35	10.29	-0.375597		fliF	0.544056	13.35	21.26	0.671302		fliF	0.234755	22.53	5.555	-2.01999		fliF	0.719227	22.53	25.94	0.203331		fliF	>0,999999	14	14	0		fliF		14	14	0
fliG	0.210498	9.071	2.066	-2.13442		fliG	0.296844	9.071	4.458	-1.02486		fliG	0.699501	5.058	3.132	-0.691483		fliG	0.441655	5.058	1.773	-1.51237		fliG	0.225403	3	4	0.415037		fliG	0.07854	3	13.67	2.18798
fliH	0.67672	15.62	10.47	-0.577133		fliH	0.135945	15.62	3.396	-2.20149		fliH	0.162681	18.06	8.235	-1.13296		fliH	0.652618	18.06	12.28	-0.556487		fliH	0.407843	10	13	0.378512		fliH	0.093783	10	3	-1.73697
fliI	0.90792	18.41	17.37	-0.0838919		fliI	0.449651	18.41	10.33	-0.833649		fliI	0.147701	10.8	18.66	0.788918		fliI	0.864458	10.8	8.541	-0.338554		fliI	0.069566	7.333	13.67	0.898538		fliI	0.12169	7.333	13.33	0.862201
fliJ	0.309951	6.276	3.29	-0.931758		fliJ	0.402355	6.276	3.618	-0.794653		fliJ	0.401514	4.372	1	-2.12829		fliJ	0.397858	4.372	1.489	-1.55395		fliJ	0.07418	1	3	1.58496		fliJ	0.183503	1	1.667	0.737254
fliK	0.405607	11.07	4.609	-1.26413		fliK	0.55517	11.07	18.27	0.722821		fliK	0.794988	7.143	8.541	0.257875		fliK	0.239682	7.143	13.75	0.94483		fliK	0.477767	6.667	8.667	0.378495		fliK	0.268874	6.667	13.67	1.0359
fliL	0.107042	12.92	4.984	-1.37423		fliL	0.118447	12.92	4.927	-1.39082		fliL	0.518442	7.541	16.72	1.14875		fliL	0.487785	7.541	3.741	-1.01133		fliL	0.127643	10	6.333	-0.659039		fliL	0.053271	10	6.333	-0.659039
fliM	0.553635	4.046	7.171	0.825678		fliM	0.774122	4.046	6.413	0.664503		fliM	0.42265	5.408	4.91	-0.139372		fliM	0.235147	5.408	32.48	2.58638		fliM	0.42265	6	5.667	-0.0823773		fliM	0.12169	6	9	0.584963
fliN	0.826961	2.034	2.458	0.273165		fliN	0.414665	2.034	16.9	3.05463		fliN	0.791093	2.793	4.075	0.544984		fliN	0.822614	2.793	3.813	0.449111		fliN		1	1	0		fliN		1	1	0
fliO	0.184824	2.435	1.063	-1.19578		fliO	0.373107	2.435	6.583	1.43482		fliO	0.429669	3.115	1.188	-1.3907		fliO	0.460946	3.115	5.507	0.822034		fliO		1	1	0		fliO		1	1	0
fliP	0.585531	8.386	5.829	-0.524734		fliP	0.000335	8.386	4.874	-0.782877		fliP	0.235118	4.427	2.593	-0.771707		fliP	0.612435	4.427	8.294	0.905739		fliP	0.489939	6	8.667	0.53057		fliP	0.057191	6	4.667	-0.362467
fliQ	0.365159	3.28	2.017	-0.701485		fliQ	0.191453	3.28	1	-1.7137		fliQ	0.42265	1.295	1.046	-0.308069		fliQ	0.426061	1.295	51	5.29947		fliQ	0.156726	7.667	10.33	0.430106		fliQ	0.323519	7.667	16.67	1.12052
fliR	0.055178	18.96	9.201	-1.0431		fliR	0.298361	18.96	13.02	-0.54223		fliR	0.232605	2.545	6.843	1.42696		fliR	0.484589	2.545	3.404	0.419565		fliR	0.477767	10	13	0.378512		fliR	0.062485	10	43	2.10434
fliS	0.211069	15.49	8.301	-0.89998		fliS	0.424153	15.49	40.2	1.37586		fliS	0.826292	12.41	15.58	0.328192		fliS	0.887565	12.41	13.9	0.163582		fliS	0.207882	13.33	16	0.263395		fliS	0.247442	13.33	25	0.907251
fliT	0.438839	5.186	9.655	0.896654		fliT	0.111852	5.186	1.587	-1.70832		fliT	0.277379	1.331	3.785	1.50778		fliT	0.341217	1.331	2.956	1.15114		fliT		12.67	13.67	0.109597		fliT	0.133333	12.67	8.333	-0.604509
fliY	0.751562	27.52	21.03	-0.388032		fliY	0.305545	27.52	11.46	-1.26387		fliY	0.946725	10.3	9.82	-0.0688494		fliY	0.361104	10.3	11.21	0.122142		fliY	0.001039	18	7.667	-1.23126		fliY	0.162782	18	13	-0.469485
fliZ	0.849506	7.736	6.816	-0.182662		fliZ	0.418284	7.736	37.75	2.28682		fliZ	0.383481	4.456	6.389	0.519841		fliZ	0.42265	4.456	3.037	-0.553102		fliZ	0.773545	10.33	11	0.0906633		fliZ	0.741801	10.33	9.667	-0.0957001
flk	0.97005	25.92	25.28	-0.0360693		flk	0.63003	25.92	34.89	0.428748		flk	0.174048	27.26	14.37	-0.923726		flk	0.355714	27.26	17.03	-0.678707		flk	0.70723	21	20	-0.0703893		flk	0.474005	21	29.33	0.481988
flu	0.24413	38.91	56.69	0.542953		flu	0.681537	38.91	44.53	0.194637		flu	0.217474	22.37	68.55	1.61559		flu	0.159199	22.37	63.69	1.5095		flu	0.184807	48.67	32	-0.604961		flu	0.955913	48.67	48	-0.0199984
flxA		1	1			flxA		1	1			flxA		1	1			flxA		1	1			flxA		1	1	0		flxA		1	1	0
fmt	0.42265	1	1.309	0.388465		fmt		1	1			fmt	0.42265	1	1.425	0.510962		fmt		1	1			fmt		1	1	0		fmt		1	1	0
fnr	0.201225	2.309	8.769	1.92514		fnr	0.438366	2.309	9.235	1.99984		fnr	0.198008	1.208	11.71	3.27705		fnr	0.371638	1.208	4.129	1.77317		fnr	0.084791	7.667	3	-1.3537		fnr	0.183503	7.667	7	-0.131307
fnrS	0.42265	1	3.731	1.89956		fnrS		1	1			fnrS		1	1			fnrS		1	1			fnrS	0.42265	1.333	1	-0.414677		fnrS	0.03775	1.333	3	1.17029
focA	0.392902	16.13	37.26	1.20788		focA	0.104301	16.13	32.52	1.01158		focA	0.060898	36.78	23.6	-0.640135		focA	0.194606	36.78	21.65	-0.764554		focA	>0,999999	29	29	0		focA	0.006734	29	22	-0.398549
focB	0.961417	24.5	23.4	-0.0662732		focB	0.50446	24.5	18.09	-0.437589		focB	0.376389	5.765	14.7	1.35042		focB	0.346101	5.765	2.675	-1.10778		focB	0.368831	11.33	9	-0.332151		focB	0.023376	11.33	17	0.585387
folA		1	1			folA		1	1			folA		1	1			folA		1	1			folA		1	1	0		folA		1	1	0
folB	0.42265	3.294	1	-1.71984		folB	0.42265	3.294	1	-1.71984		folB	0.42265	1	1.733	0.793272		folB		1	1			folB		1	1	0		folB		1	1	0
folC	0.42265	1.429	1.652	0.209208		folC	0.42265	1.429	1.771	0.309558		folC	0.42265	1.143	1.236	0.112853		folC	0.42265	1.143	1	-0.192825		folC	0.225403	1	2	1		folC	0.42265	1	1.333	0.414677
folD	0.42265	1	1.009	0.0129262		folD	0.42265	1	1.449	0.535058		folD	0.42265	1	1.141	0.190299		folD	0.42265	1	1.378	0.462576		folD	0.269703	1	2.333	1.22219		folD	0.225403	1	2	1
folE		1	1			folE	0.42265	1	1.265	0.339137		folE		1	1			folE		1	1			folE	0.183503	1.667	1	-0.737254		folE	0.183503	1.667	1	-0.737254
folK		1	1			folK	0.42265	1	1.081	0.112367		folK	0.42265	1.078	1	-0.108357		folK	0.42265	1.078	1	-0.108357		folK		1	1	0		folK		1	1	0
folM	0.662421	10.01	19.62	0.970883		folM	0.215357	10.01	6.617	-0.597193		folM	0.457825	2.355	7.712	1.71138		folM	0.469935	2.355	1.164	-1.01664		folM	0.269703	11.67	13	0.155707		folM	0.147197	11.67	15.67	0.425201
folP		1	1			folP	0.42265	1	1.332	0.413594		folP	0.42265	1.1	1	-0.137504		folP	0.42265	1.1	1.812	0.720079		folP		1	1	0		folP		1	1	0
folX	0.33734	22.8	11.19	-1.02682		folX	0.839455	22.8	25.12	0.139803		folX	0.117075	29.57	14.13	-1.06537		folX	0.186093	29.57	16.78	-0.817392		folX	0.477767	11.33	14.33	0.338891		folX	0.162782	11.33	16.33	0.527377
frc	0.814702	29.06	23.1	-0.331142		frc	0.63559	29.06	16.24	-0.839483		frc	0.178593	10.02	17.96	0.841905		frc	0.316551	10.02	13.33	0.411794		frc	0.020204	20	12	-0.736966		frc	0.762085	20	18	-0.152003
frdC	0.853419	30.12	28.8	-0.064653		frdC	0.092941	30.12	10.11	-1.57494		frdC	0.108868	23.01	12.04	-0.934426		frdC	0.45952	23.01	15.27	-0.591561		frdC	0.444508	42	60	0.514573		frdC	0.909833	42	41.67	-0.0113802
frdD	0.828834	44.13	47.32	0.10069		frdD	0.149812	44.13	14.24	-1.63181		frdD	0.071378	34.97	55.65	0.670264		frdD	0.489388	34.97	27.46	-0.348786		frdD	0.525874	21.67	32	0.562373		frdD	0.549713	21.67	35.67	0.719012
frlA	0.68794	80.76	91.74	0.18391		frlA	0.595985	80.76	98.38	0.284724		frlA	0.792189	101.3	90.74	-0.158824		frlA	0.111468	101.3	63.3	-0.678357		frlA	0.66555	119.3	112.7	-0.0821065		frlA	0.00063	119.3	96.33	-0.308537
frlB	0.103902	40.51	60.34	0.574837		frlB	0.380694	40.51	208.9	2.36646		frlB	0.755021	58.21	66.45	0.191002		frlB	0.674888	58.21	51.6	-0.173896		frlB	0.951069	78	79	0.0183785		frlB	0.534373	78	68.33	-0.190955
frlD	0.847398	112.3	105.2	-0.0942232		frlD	0.164303	112.3	57.08	-0.976301		frlD	0.126657	121.8	54.36	-1.1639		frlD	0.109764	121.8	41.4	-1.55681		frlD	0.081341	104	72.67	-0.517152		frlD	0.045436	104	70	-0.571157
frmA	0.502151	27.9	54.82	0.974437		frmA	0.968275	27.9	27.33	-0.0297797		frmA	0.907119	36.95	39.65	0.101747		frmA	0.544178	36.95	27.74	-0.413607		frmA	0.207882	21.67	19	-0.1897		frmA	0.652476	21.67	20	-0.115699
frmB	0.465266	40.92	31.64	-0.371057		frmB	0.005545	40.92	20.44	-1.00141		frmB	0.759656	42.2	49.25	0.222881		frmB	0.242959	42.2	27.11	-0.638418		frmB	0.019804	36.33	34	-0.0956266		frmB	0.19171	36.33	38.67	0.0900534
frmR	0.619112	6.9	12.11	0.811531		frmR	0.5494	6.9	2.978	-1.21225		frmR	0.271935	18.72	33.93	0.857981		frmR	0.390891	18.72	3.92	-2.25565		frmR	0.285714	6.667	16.67	1.32214		frmR	0.404509	6.667	10	0.58489
frr	0.42265	1.037	1	-0.0524159		frr	0.42265	1.037	1	-0.0524159		frr	0.42265	1	1.043	0.0607392		frr	0.191157	1	1.247	0.318461		frr		1	1	0		frr		1	1	0
frsA	0.903038	86.32	81.53	-0.0823638		frsA	0.226444	86.32	41.2	-1.06705		frsA	0.585302	100.5	86.33	-0.219262		frsA	0.020473	100.5	55.36	-0.86028		frsA	0.05319	106	42.33	-1.32431		frsA	0.121986	106	48.33	-1.13307
fruA	0.36693	39.35	29.45	-0.418096		fruA	0.263988	39.35	23.6	-0.737577		fruA	0.834582	34.73	31.8	-0.127156		fruA	0.343229	34.73	24.65	-0.494595		fruA	0.521909	27	31	0.199309		fruA	0.148743	27	30.33	0.167786
fruB	0.515903	56.04	37.76	-0.569598		fruB	0.975035	56.04	55.61	-0.0111126		fruB	0.439848	16.8	8.765	-0.938635		fruB	0.328595	16.8	22.36	0.412459		fruB	0.2474	47.33	31	-0.610487		fruB	0.246139	47.33	30	-0.657792
fruK	0.595615	7.882	14.25	0.854328		fruK	0.51225	7.882	38.21	2.27732		fruK	0.42265	1.36	2.99	1.13654		fruK	0.42265	1.36	10.07	2.88839		fruK	0.127246	19.33	4	-2.27277		fruK	0.147197	19.33	3.333	-2.53595
frwB	0.366196	86.72	103.7	0.257979		frwB	0.501397	86.72	175.4	1.01621		frwB	0.080175	123	85.57	-0.523481		frwB	0.150987	123	68.73	-0.839646		frwB	0.964523	154.3	156	0.015808		frwB	0.194386	154.3	146	-0.0797697
frwC	0.996166	127.7	127.5	-0.00226128		frwC	0.166449	127.7	58.2	-1.13367		frwC	0.765399	96.28	121.4	0.33446		frwC	0.765579	96.28	84.28	-0.192046		frwC	0.866721	209.3	214	0.0320385		frwC	0.011921	209.3	170	-0.300038
fryA	0.915066	71.61	70.11	-0.0305408		fryA	0.245022	71.61	50.75	-0.496753		fryA	0.451324	55.34	67.81	0.293175		fryA	0.122241	55.34	92.43	0.740039		fryA	0.022353	57	70.33	0.303178		fryA	0.031928	57	80.67	0.50107
fryB	0.38213	3.785	1.541	-1.29643		fryB	0.620495	3.785	2.941	-0.363987		fryB	0.854557	5.532	4.507	-0.295634		fryB	0.831757	5.532	7.339	0.407782		fryB	0.392169	3	8	1.41504		fryB	0.155838	3	12	2
fryC	0.714873	46.68	39.43	-0.243511		fryC	0.47471	46.68	33.11	-0.495538		fryC	0.969212	51.61	50.66	-0.0268036		fryC	0.28912	51.61	66.24	0.360052		fryC	0.345995	38	26	-0.547488		fryC	0.764909	38	40.67	0.0979656
fsaA	0.129572	22.21	26.37	0.247688		fsaA	0.856734	22.21	18.23	-0.284895		fsaA	0.32886	21.06	11.94	-0.818703		fsaA	0.970165	21.06	20.85	-0.0144581		fsaA	0.127643	19.67	16	-0.297925		fsaA	0.104873	19.67	9	-1.128
fsaB	0.817157	105.3	119.1	0.177668		fsaB	0.160894	105.3	69.73	-0.594654		fsaB	0.550332	97.69	132.3	0.43753		fsaB	0.178333	97.69	63.53	-0.620773		fsaB	0.282802	159.3	169	0.085277		fsaB	0.800028	159.3	153.7	-0.0516291
fsr	0.712351	39.24	42.37	0.110718		fsr	0.925022	39.24	40.65	0.0509303		fsr	0.245775	12.34	27.18	1.1392		fsr	0.692032	12.34	18.15	0.556627		fsr	0.258835	24.33	32	0.395336		fsr	0.307457	24.33	31	0.349532
ftnA	0.271883	8.439	1.652	-2.35286		ftnA	0.043821	8.439	4.587	-0.879521		ftnA	0.377516	6.124	3.037	-1.01183		ftnA	0.142469	6.124	2.01	-1.60728		ftnA	0.370059	6.333	8	0.337111		ftnA	0.183503	6.333	7.667	0.275773
ftnB	0.349918	3.254	3.977	0.289466		ftnB	0.350816	3.254	10.98	1.75459		ftnB	0.404677	2.285	12.71	2.4757		ftnB	0.450982	2.285	1.062	-1.10541		ftnB	0.225403	4	2	-1		ftnB	0.009852	4	7.333	0.874404
ftsA	0.42265	1	1.061	0.0854247		ftsA		1	1			ftsA	0.42265	1.013	1	-0.0186342		ftsA	0.427299	1.013	2.681	1.40414		ftsA	0.42265	1.667	2	0.262746		ftsA	0.741801	1.667	2	0.262746
ftsB	0.42265	1	1.095	0.130931		ftsB		1	1			ftsB	0.42265	1.338	1	-0.420078		ftsB	0.761725	1.338	1.18	-0.181291		ftsB		1	1	0		ftsB		1	1	0
ftsE		1	1			ftsE		1	1			ftsE	0.42265	1	1.022	0.0313952		ftsE	0.42265	1	2.01	1.0072		ftsE		1	1	0		ftsE		1	1	0
ftsH		1	1			ftsH	0.42265	1	2.001	1.00072		ftsH		1	1			ftsH	0.42265	1	3.453	1.78785		ftsH	0.42265	1.667	2.333	0.484932		ftsH	0.183503	1.667	1	-0.737254
ftsI	0.89928	1.692	1.888	0.158129		ftsI	0.963897	1.692	1.633	-0.0512048		ftsI	0.368994	1.468	5.765	1.97347		ftsI	0.42265	1.468	4.182	1.51034		ftsI	0.183503	1.667	1	-0.737254		ftsI	0.42265	1.667	2.333	0.484932
ftsK	0.205634	4.114	1.779	-1.20948		ftsK	0.910337	4.114	4.532	0.139606		ftsK	0.218462	3.272	1	-1.71017		ftsK	0.968234	3.272	3.392	0.0519634		ftsK	0.199359	3.333	5	0.585107		ftsK	0.199359	3.333	6.667	1.00022
ftsL		1	1			ftsL		1	1			ftsL		1	1			ftsL		1	1			ftsL		1	1	0		ftsL		1	1	0
ftsN	0.962314	18.84	17.67	-0.0924969		ftsN	0.241084	18.84	2.429	-2.95536		ftsN	0.42265	6.512	3.583	-0.861933		ftsN	0.42265	6.512	1	-2.7031		ftsN	0.10313	20.67	12.33	-0.745366		ftsN	0.000922	20.67	1.667	-3.63221
ftsP	0.18641	62.58	32.96	-0.924985		ftsP	0.804031	62.58	82.35	0.396067		ftsP	0.498609	35.52	21.8	-0.704303		ftsP	0.671532	35.52	27.12	-0.389274		ftsP	0.204555	69.33	27	-1.36052		ftsP	0.044915	69.33	19.33	-1.84264
ftsQ	0.278935	1	1.955	0.967169		ftsQ	0.42265	1	1.022	0.0313952		ftsQ		1	1			ftsQ		1	1			ftsQ	0.269703	1	2.333	1.22219		ftsQ		1	1	0
ftsW	0.490453	1.427	2.066	0.533855		ftsW	0.45898	1.427	6.741	2.23998		ftsW		1	1			ftsW	0.420862	1	8.167	3.02981		ftsW		1	1	0		ftsW	0.183503	1	1.667	0.737254
ftsX	0.42265	1.037	1	-0.0524159		ftsX	0.42265	1.037	2.139	1.04452		ftsX	0.42265	1	7.105	2.82883		ftsX	0.42265	1	1.417	0.50284		ftsX		1	1	0		ftsX		1	1	0
ftsY		1	1			ftsY	0.42265	1	1.541	0.623867		ftsY		1	1			ftsY	0.42265	1	1.033	0.0468403		ftsY		1	1	0		ftsY		1	1	0
ftsZ	0.42265	1	1.117	0.159629		ftsZ	0.42265	1	1.357	0.440421		ftsZ	0.42265	1.165	1	-0.22033		ftsZ	0.502069	1.165	2.264	0.958544		ftsZ		1	1	0		ftsZ	0.42265	1	1.333	0.414677
fucA	0.209158	25.83	38.05	0.558849		fucA	0.727697	25.83	21.12	-0.290438		fucA	0.264441	29.06	14	-1.05361		fucA	0.94474	29.06	28.27	-0.0397628		fucA	0.301338	14	34.33	1.29404		fucA	0.455637	14	24.33	0.797309
fucI	0.298489	59.79	70.74	0.242622		fucI	0.553755	59.79	46.73	-0.355555		fucI	0.530415	48.84	33.34	-0.550809		fucI	0.957429	48.84	47.72	-0.0334692		fucI	0.173233	39.33	45.33	0.204836		fucI	0.139394	39.33	58.67	0.576993
fucK	0.853841	70.96	68.07	-0.0599869		fucK	0.527713	70.96	46.34	-0.614748		fucK	0.984246	71.74	72.16	0.00842159		fucK	0.99683	71.74	71.88	0.00281266		fucK	0.300146	54	62	0.199309		fucK	0.08902	54	47.67	-0.179878
fucO	0.527073	97.81	93.5	-0.0650156		fucO	0.726533	97.81	119	0.282908		fucO	0.442541	68.11	118.6	0.800165		fucO	0.965802	68.11	67.15	-0.0204792		fucO	0.02365	100.3	48.67	-1.04322		fucO	0.144286	100.3	74.67	-0.425721
fucP	0.293147	49.27	65.1	0.401948		fucP	0.6997	49.27	62.42	0.341299		fucP	0.379885	37.68	49.86	0.404084		fucP	0.345649	37.68	22.84	-0.722236		fucP	0.768397	50.67	55.33	0.12693		fucP	0.011115	50.67	37	-0.453607
fucR	0.937929	27.06	26.46	-0.0323488		fucR	0.430949	27.06	14.68	-0.88231		fucR	0.656741	30.8	24.63	-0.322514		fucR	0.88568	30.8	34.71	0.172421		fucR	0.07418	31	17	-0.866733		fucR	>0,999999	31	31	0
fucU	0.982741	10.83	10.98	0.0198448		fucU	0.641725	10.83	8.016	-0.434079		fucU	0.353686	17.01	28.7	0.754668		fucU	0.367842	17.01	121.5	2.8365		fucU	0.164086	24	33.33	0.473787		fucU	0.898465	24	23	-0.0614005
fumA	0.354946	21.16	12.43	-0.767513		fumA	0.452771	21.16	36.16	0.773055		fumA	0.498532	9.935	9.352	-0.087245		fumA	0.966348	9.935	9.706	-0.0336431		fumA	0.063368	13.67	6	-1.18798		fumA	0.000594	13.67	27.33	0.999472
fumC	0.218035	1.603	4.745	1.56563		fumC	0.352906	1.603	8.248	2.36327		fumC	0.231908	21.34	5.361	-1.99299		fumC	0.160336	21.34	1	-4.41549		fumC	0.578363	6.333	5	-0.340961		fumC	0.199359	6.333	9.667	0.610179
fur	0.862918	2.071	1.759	-0.235572		fur	0.24738	2.071	28.4	3.77749		fur		1	1			fur	0.42265	1	1.101	0.138814		fur		1	1	0		fur	0.42265	1	1.333	0.414677
fusA	0.843268	1.647	1.435	-0.19879		fusA	0.42265	1.647	1.357	-0.27942		fusA	0.504029	7.098	5.412	-0.391251		fusA	0.5529	7.098	4.62	-0.61952		fusA	0.42265	1	1.333	0.414677		fusA	0.183503	1	1.667	0.737254
fxsA	0.557926	40.88	57.5	0.492167		fxsA	0.370307	40.88	23.72	-0.785291		fxsA	0.364534	70.29	52.07	-0.432867		fxsA	0.581834	70.29	56.54	-0.314048		fxsA	0.202243	62.67	47	-0.415114		fxsA	0.009307	62.67	24	-1.38474
gabD	0.230327	21.39	57.92	1.43713		gabD	0.419694	21.39	12.76	-0.745308		gabD	0.410968	23.13	30.54	0.400935		gabD	0.213872	23.13	46.85	1.01828		gabD	0.134019	44.33	21	-1.07789		gabD	0.162782	44.33	24.33	-0.865547
gabP	0.906936	55.8	52.03	-0.100921		gabP	0.390499	55.8	116.9	1.06694		gabP	0.453176	84.03	66.13	-0.3456		gabP	0.073324	84.03	46.58	-0.851194		gabP	0.016785	53	31	-0.773724		gabP	0.199359	53	51.33	-0.0461901
gabT	0.250588	23.46	36.46	0.636112		gabT	0.381938	23.46	56.82	1.2762		gabT	0.2428	28.42	13	-1.12839		gabT	0.566129	28.42	40.94	0.526605		gabT	0.400792	19.33	30.33	0.649904		gabT	0.521927	19.33	32	0.72723
gadA	0.947409	113.8	110.9	-0.0372412		gadA	0.654015	113.8	140.1	0.299956		gadA	0.891001	97.06	95.2	-0.0279153		gadA	0.074187	97.06	397.8	2.03509		gadA	0.587872	128.3	114.7	-0.161656		gadA	0.067131	128.3	159	0.309506
gadB	0.855081	74.49	77.9	0.0645766		gadB	0.391172	74.49	99.25	0.41402		gadB	0.511792	68.65	80.8	0.235096		gadB	0.292315	68.65	235.9	1.78084		gadB	0.724603	92.67	86	-0.107766		gadB	0.015268	92.67	111.3	0.264279
gadC	0.328951	35.68	28.01	-0.349174		gadC	0.032754	35.68	8.505	-2.06873		gadC	0.279975	45.18	65.6	0.538012		gadC	0.584064	45.18	29.12	-0.633674		gadC	0.965279	37	37.67	0.0258908		gadC	0.259581	37	65.33	0.82022
gadE	0.147008	8.504	3.032	-1.48787		gadE	0.23103	8.504	1.754	-2.27749		gadE	0.198738	1.507	1.141	-0.401381		gadE	0.450625	1.507	10.36	2.78127		gadE	0.741801	3.333	3	-0.151859		gadE	0.367544	3.333	5.333	0.678126
gadW	0.189437	48.89	27.54	-0.828011		gadW	0.395291	48.89	217.6	2.15407		gadW	0.478853	47.22	39.16	-0.270017		gadW	0.21159	47.22	37.08	-0.348757		gadW	0.13547	42.67	49	0.19956		gadW	0.083065	42.67	53	0.31277
gadX	0.691914	23.84	35.37	0.569142		gadX	0.355114	23.84	171	2.84254		gadX	0.730474	20.84	25.01	0.26315		gadX	0.442826	20.84	169.2	3.0213		gadX	0.762085	36.33	38.33	0.0773126		gadX	0.610208	36.33	41	0.174463
gadY	0.355376	3.004	7.565	1.33246		gadY	0.442456	3.004	22.68	2.91646		gadY	0.24441	1.078	2.445	1.18148		gadY	0.770199	1.078	1.124	0.0602849		gadY	0.03775	4.333	2.667	-0.700148		gadY	0.019804	4.333	2	-1.11537
galE	0.39944	40.69	8.66	-2.23224		galE	0.317505	40.69	14.79	-1.46005		galE	0.151392	37.13	17.15	-1.11438		galE	0.544495	37.13	24.77	-0.583991		galE	0.156771	17.67	26	0.55721		galE	0.464697	17.67	20	0.178698
galK	0.326203	51.82	24.98	-1.05274		galK	0.369175	51.82	26.4	-0.972971		galK	0.464382	24.77	15.88	-0.641383		galK	0.537602	24.77	19.48	-0.3466		galK	0.018581	30	15.33	-0.968605		galK	0.70723	30	28	-0.0995357
galM	0.930079	21.76	22.36	0.0392416		galM	0.544436	21.76	15.12	-0.52522		galM	0.555678	10.06	6.812	-0.56248		galM	0.418483	10.06	153.3	3.92966		galM	0.060939	14.67	30.33	1.04788		galM	0.241902	14.67	21.33	0.540015
galP	0.447399	112.3	153	0.446174		galP	0.615526	112.3	95.26	-0.237415		galP	0.059199	132.2	108.5	-0.285027		galP	0.049811	132.2	80.98	-0.707085		galP	0.005595	152	109.7	-0.470508		galP	0.031277	152	101	-0.589716
galR	0.332729	81.5	63.4	-0.362317		galR	0.159659	81.5	39.33	-1.05117		galR	0.848911	90.75	83.61	-0.118222		galR	0.280199	90.75	42.69	-1.088		galR	0.177049	72.33	61.67	-0.230025		galR	0.004766	72.33	47.33	-0.611839
galS	0.953015	19.86	19.43	-0.0315797		galS	0.927538	19.86	21.5	0.114471		galS	0.623509	12.52	16.19	0.370868		galS	0.399884	12.52	6.426	-0.962242		galS	0.092436	12	42	1.80735		galS	0.143307	12	31.67	1.40008
galT	0.875555	7.848	6.736	-0.220433		galT	0.447353	7.848	23.27	1.56807		galT	0.482859	14.57	7.448	-0.968076		galT	0.941144	14.57	13.49	-0.111111		galT	>0,999999	12	12	0		galT	0.889343	12	13	0.115477
galU	0.314004	2.192	1	-1.13225		galU	0.338761	2.192	79.71	5.18444		galU	0.205429	5.108	2.739	-0.899109		galU	0.596961	5.108	3.184	-0.681918		galU	0.225403	2	1	-1		galU	0.23549	2	7.333	1.8744
gapA		1	1			gapA		1	1			gapA		1	1			gapA	0.42265	1	5.139	2.36149		gapA		1	1	0		gapA		1	1	0
garD	0.847297	142.1	147.3	0.0518509		garD	0.434038	142.1	102.8	-0.467066		garD	0.405976	125.5	170.2	0.439544		garD	0.972469	125.5	127.6	0.023941		garD	0.46392	125.7	172.3	0.454938		garD	0.994732	125.7	126	0.00343908
garK	0.259325	69.92	104.8	0.583862		garK	0.742154	69.92	84.69	0.276486		garK	0.430119	120.5	92.76	-0.377458		garK	0.54191	120.5	81.66	-0.561332		garK	0.084098	95.33	59	-0.692215		garK	0.139039	95.33	67	-0.508769
garL	0.37102	48.12	57.35	0.253157		garL	0.617637	48.12	34.47	-0.481295		garL	0.469864	35.66	52.36	0.554158		garL	0.879492	35.66	31.75	-0.16755		garL	0.642553	61.33	56.33	-0.122689		garL	0.687329	61.33	69.67	0.183945
garP	0.292851	115.2	164.1	0.510435		garP	0.684027	115.2	134.7	0.225609		garP	0.186129	122.1	155.9	0.352558		garP	0.284454	122.1	94.95	-0.362823		garP	0.297704	162.3	123.7	-0.391817		garP	0.313946	162.3	135	-0.265704
garR	0.041914	98.19	66.66	-0.558755		garR	0.186055	98.19	35.09	-1.48452		garR	0.299756	132	87.39	-0.594998		garR	0.230369	132	57.75	-1.19265		garR	0.006183	107	81.33	-0.395751		garR	0.225403	107	92	-0.217905
gatA	0.79583	5.051	5.865	0.215562		gatA	0.76497	5.051	4.125	-0.292175		gatA	0.576262	1.619	1.259	-0.362825		gatA	0.280936	1.619	1	-0.695103		gatA	0.03775	4	5.667	0.502585		gatA	0.233846	4	10.33	1.36877
gatB	0.388797	2.605	1.195	-1.12427		gatB	0.301258	2.605	2.198	-0.245092		gatB	0.42265	1.143	1	-0.192825		gatB	0.42265	1.143	2.405	1.07321		gatB	0.225403	1.333	4.333	1.70069		gatB	0.225403	1.333	7.333	2.45973
gatD	0.951081	13.59	14.07	0.0500769		gatD	0.353438	13.59	5.392	-1.33365		gatD	0.409556	11.87	8.633	-0.459386		gatD	0.836332	11.87	13.21	0.154311		gatD	0.023376	15	9.333	-0.68455		gatD	0.010197	15	6.333	-1.244
gatY	0.593021	6.915	3.856	-0.842624		gatY	0.866466	6.915	5.557	-0.315423		gatY	0.628779	12.16	7.115	-0.773208		gatY	0.897464	12.16	10.62	-0.195359		gatY	0.007477	7.667	15.33	0.999624		gatY	0.370059	7.667	6	-0.3537
gatZ	0.047057	8.946	22.11	1.30538		gatZ	0.252719	8.946	4.544	-0.97728		gatZ	0.417022	3.676	20.99	2.51349		gatZ	0.40568	3.676	29.31	2.99518		gatZ	0.225403	14	9	-0.63743		gatZ	0.622036	14	12	-0.222392
gcd	0.878009	83.59	88.52	0.0826731		gcd	0.931284	83.59	80.87	-0.0477257		gcd	0.321813	82.46	121.5	0.55919		gcd	0.865083	82.46	87.75	0.0897047		gcd	0.01012	66	51.67	-0.353139		gcd	0.300146	66	62	-0.0901978
gcl	0.446876	54.67	37.99	-0.52513		gcl	0.340038	54.67	32.42	-0.753865		gcl	0.392955	62.56	52.58	-0.250726		gcl	0.727975	62.56	53.7	-0.220318		gcl	0.898465	47	48	0.0303736		gcl	0.055105	47	31.67	-0.569544
gcvA	0.231307	2.492	1.238	-1.00929		gcvA	0.446063	2.492	18.17	2.86618		gcvA	0.461853	7.516	2.495	-1.59093		gcvA	0.465885	7.516	22.23	1.56447		gcvA	0.183503	4.667	9.333	0.999845		gcvA	0.370059	4.667	3	-0.637533
gcvB	0.42265	9.315	1.824	-2.35245		gcvB	0.415594	9.315	87.81	3.23676		gcvB	0.720484	1.563	2.208	0.498422		gcvB	0.404179	1.563	28.42	4.18452		gcvB	0.031044	17	1	-4.08746		gcvB	0.005168	17	9	-0.917538
gcvH	0.910652	27.81	29.41	0.080703		gcvH	0.623282	27.81	51.12	0.878284		gcvH	0.346442	21.83	41.81	0.937536		gcvH	0.596903	21.83	30.77	0.495212		gcvH	0.152972	19.33	46.67	1.27165		gcvH	0.717325	19.33	23.67	0.292218
gcvR	0.405231	1.059	6.605	2.64086		gcvR	0.464217	1.059	1.843	0.799353		gcvR	0.232106	5.274	14.96	1.50414		gcvR	0.254506	5.274	1	-2.3989		gcvR	0.256689	6.333	2.667	-1.24767		gcvR	0.212274	6.333	10	0.659039
gcvT	0.953217	79.52	81.22	0.0305173		gcvT	0.827851	79.52	68.52	-0.214793		gcvT	0.923836	62.15	63.68	0.0350859		gcvT	0.294264	62.15	36.61	-0.763517		gcvT	0.909833	61.33	61	-0.00778371		gcvT	0.633352	61.33	66	0.105873
gdhA	0.189029	12.75	29.5	1.21022		gdhA	0.158357	12.75	7.191	-0.826233		gdhA	0.764168	2.925	3.511	0.263445		gdhA	0.526249	2.925	5.668	0.954403		gdhA		7.667	16.67	1.12052		gdhA	0.21074	7.667	89	3.53707
gfcA	0.136448	9.843	1.845	-2.41548		gfcA	0.565621	9.843	5.406	-0.864537		gfcA	0.651336	4.169	2.432	-0.777558		gfcA	0.383627	4.169	1	-2.0597		gfcA	0.207882	4	6.667	0.737038		gfcA	0.199359	4	2.333	-0.777814
gfcB	0.823563	14.75	16.75	0.183446		gfcB	0.164747	14.75	3.58	-2.04268		gfcB	0.348107	5.301	12.49	1.23644		gfcB	0.264188	5.301	15.56	1.55351		gfcB	0.773545	14.67	13.33	-0.138192		gfcB	0.118083	14.67	17	0.212666
gfcC	0.54347	24.49	35.49	0.53522		gfcC	0.578199	24.49	34.13	0.478848		gfcC	0.956	17.41	16.99	-0.0352304		gfcC	0.932013	17.41	17.93	0.0424593		gfcC	0.07418	29	23	-0.334419		gfcC	0.09858	29	12	-1.27302
gfcD	0.847324	58.41	54.58	-0.097843		gfcD	0.840125	58.41	54.18	-0.108455		gfcD	0.130788	58.75	80.77	0.459231		gfcD	0.705943	58.75	53.43	-0.136939		gfcD	0.185317	81	42	-0.947533		gfcD	0.225403	81	57	-0.50696
gfcE	0.690347	27.11	29.89	0.140838		gfcE	0.640476	27.11	40.03	0.562257		gfcE	0.956712	10.49	10.76	0.0366634		gfcE	0.477639	10.49	14.12	0.428725		gfcE	0.10446	38.33	26	-0.559962		gfcE	0.959277	38.33	38.67	0.0127408
ghrA	0.331563	8.948	5.106	-0.809372		ghrA	0.994694	8.948	9.009	0.00980172		ghrA	0.277993	3.02	5.212	0.787289		ghrA	0.298328	3.02	5.748	0.928512		ghrA		18.67	10.67	-0.807162		ghrA	0.207882	18.67	13.33	-0.486045
ghrB	0.78615	90.16	98.53	0.128076		ghrB	0.248283	90.16	25.67	-1.8124		ghrB	0.411583	101.8	108.5	0.0919575		ghrB	0.545829	101.8	72.28	-0.494069		ghrB	0.192414	106.7	124	0.21678		ghrB	>0,999999	106.7	106.7	0
glcB	0.530054	150.3	170.5	0.181927		glcB	0.236043	150.3	96.11	-0.645087		glcB	0.316947	108.1	161	0.574694		glcB	0.652408	108.1	91.74	-0.236744		glcB	0.796524	175.3	180	0.0381709		glcB	0.324161	175.3	151	-0.215277
glcC	0.175231	34.82	50.42	0.53408		glcC	0.393412	34.82	10.27	-1.76148		glcC	0.951112	28.22	27.7	-0.026832		glcC	0.321741	28.22	16.62	-0.763798		glcC	0.083159	29.33	14.33	-1.03334		glcC	0.926078	29.33	29	-0.0163242
glcD	0.04566	107.7	83	-0.375835		glcD	0.182677	107.7	24.4	-2.14207		glcD	0.973742	119.7	120.7	0.0120025		glcD	0.330877	119.7	88.05	-0.443028		glcD	0.541969	74.33	96	0.36909		glcD	0.628291	74.33	91.33	0.297144
glcE	0.566712	72.82	57.06	-0.351855		glcE	0.57965	72.82	67.27	-0.114371		glcE	0.439056	51.91	56.81	0.130132		glcE	0.95317	51.91	52.65	0.020421		glcE	>0,999999	73.67	73.67	0		glcE	0.225403	73.67	89.67	0.283548
glcF	0.753453	97.84	117.5	0.264164		glcF	0.665948	97.84	149.9	0.615504		glcF	0.254544	124.1	83.85	-0.56562		glcF	0.184093	124.1	57.72	-1.10436		glcF	0.549713	99	113	0.190822		glcF	0.12169	99	84	-0.237039
glcG	0.968736	57.58	58.91	0.0329448		glcG	0.948579	57.58	60.32	0.0670686		glcG	0.706128	73.94	79.41	0.102966		glcG	0.722718	73.94	56.62	-0.385043		glcG	0.941778	53.33	52.33	-0.0273091		glcG	0.572023	53.33	72.67	0.446413
gldA	0.021075	94.92	113.7	0.260448		gldA	0.724431	94.92	129.9	0.452617		gldA	0.62055	90.97	82.23	-0.145726		gldA	0.497522	90.97	70.02	-0.377624		gldA	0.191362	133	143.7	0.111634		gldA	0.42265	133	137.3	0.0459054
glf	0.857589	3.907	4.673	0.258288		glf	0.203443	3.907	1	-1.96606		glf	0.425121	4.597	1.265	-1.86156		glf	0.441124	4.597	1.378	-1.73812		glf	0.199359	1	2.667	1.41522		glf	0.225403	1	3	1.58496
glgS	0.048283	11.13	21.04	0.918681		glgS	0.380017	11.13	5.155	-1.11041		glgS	0.261999	9.588	21.02	1.13246		glgS	0.849391	9.588	8.434	-0.185013		glgS	0.026271	25	19.67	-0.345931		glgS	0.29435	25	21.33	-0.229044
glk	0.608278	8.38	13.84	0.723822		glk	0.551796	8.38	6.299	-0.411827		glk	0.826101	18.83	23.05	0.291734		glk	0.811408	18.83	23.97	0.348197		glk	0.158474	5.667	13.33	1.23402		glk	0.1336	5.667	22.67	2.00013
glmM	0.42265	1.298	1.074	-0.273296		glmM	0.42265	1.298	2.323	0.839699		glmM	0.42265	1	1.022	0.0313952		glmM	0.42265	1	1.913	0.935837		glmM	0.42265	1	1.333	0.414677		glmM		1	1	0
glmS	0.42265	1.342	1.288	-0.0592521		glmS	0.42265	1.342	2.783	1.05226		glmS	0.42265	1	2.468	1.30334		glmS	0.42265	1	2.405	1.26604		glmS	0.183503	1.333	2.667	1.00054		glmS	0.42265	1.333	1	-0.414677
glmU	0.42265	1.059	1.202	0.182734		glmU	0.42265	1.059	3.796	1.84178		glmU	0.42265	1.035	1.022	-0.0182356		glmU	0.295323	1.035	3.162	1.61121		glmU		1.333	1.333	0		glmU	0.07418	1.333	3.333	1.32214
glmY	0.471107	42.46	58.08	0.451937		glmY	0.156684	42.46	25.32	-0.745827		glmY	0.3281	55.26	31.04	-0.832107		glmY	0.209524	55.26	27.96	-0.982871		glmY	0.057626	53.67	41	-0.388492		glmY	0.449461	53.67	46.67	-0.20162
glmZ	0.996407	35.39	35.47	0.00325757		glmZ	0.509382	35.39	17.11	-1.0485		glmZ	0.353991	42.5	33.63	-0.337714		glmZ	0.274312	42.5	20.41	-1.05819		glmZ	0.027868	46.67	89	0.93131		glmZ	0.079721	46.67	63	0.432856
glnA	0.581392	13.86	10.77	-0.363909		glnA	0.071772	13.86	5.506	-1.33185		glnA	0.185421	6.868	7.896	0.201232		glnA	0.459788	6.868	15.28	1.15368		glnA	0.70723	13	12	-0.115477		glnA	0.289203	13	21.67	0.737188
glnB	0.068529	11.99	7.405	-0.69526		glnB	0.356396	11.99	6.388	-0.908395		glnB	0.506692	3.077	4.663	0.599734		glnB	0.250509	3.077	1.299	-1.24412		glnB	0.099819	18.67	6	-1.63769		glnB	0.006339	18.67	10.33	-0.853882
glnD	0.480466	15.3	29.27	0.935891		glnD	0.201213	15.3	74.39	2.28158		glnD	0.272491	24.56	125.5	2.3533		glnD	0.553438	24.56	31.71	0.368627		glnD	0.853353	11	11.67	0.085301		glnD	0.097174	11	23	1.06413
glnE	0.112668	180	142.3	-0.339061		glnE	0.317731	180	115.9	-0.635116		glnE	0.526398	174.3	154.5	-0.173966		glnE	0.604336	174.3	184.6	0.08283		glnE	0.628192	176	184.7	0.0696084		glnE	0.960396	176	177.7	0.0138683
glnG	0.397511	69.08	88.49	0.357246		glnG	0.725021	69.08	50.28	-0.458283		glnG	0.690942	121.8	114.7	-0.0866487		glnG	0.25211	121.8	74.5	-0.709202		glnG	0.000494	109	174.3	0.677244		glnG	0.612427	109	132	0.27621
glnH	0.483876	9.381	21.02	1.16395		glnH	0.906063	9.381	9.917	0.080162		glnH	0.242272	12.74	4.169	-1.61159		glnH	0.170807	12.74	7.614	-0.742639		glnH	0.225403	30	23	-0.383329		glnH	0.141886	30	15.67	-0.936957
glnK	0.165548	2.603	15.06	2.53247		glnK	0.665005	2.603	5.193	0.996393		glnK	0.305432	2.341	7.347	1.65003		glnK	0.276918	2.341	7.921	1.75856		glnK	0.225403	7.333	4.333	-0.759037		glnK	0.937378	7.333	7	-0.0670486
glnP	0.081165	11.75	30.93	1.39635		glnP	0.069423	11.75	2.02	-2.54023		glnP	0.322351	14.28	9.713	-0.556007		glnP	0.865506	14.28	15.23	0.09292		glnP	0.033908	11.67	7	-0.737378		glnP	0.225403	11.67	8.667	-0.4292
glnQ	0.451911	2.044	3.436	0.749335		glnQ	0.746763	2.044	1.621	-0.334511		glnQ		1	1			glnQ	0.42265	1	3.183	1.67039		glnQ	0.225403	2	1	-1		glnQ	0.741801	2	1.667	-0.262746
glnS	0.448413	3.681	1.537	-1.25998		glnS	0.420947	3.681	1.357	-1.43968		glnS	0.42265	1.186	1	-0.246104		glnS	0.47799	1.186	2.026	0.77253		glnS		2	2	0		glnS	0.225403	2	1	-1
glnU		1	1			glnU		1	1			glnU		1	1			glnU		1	1			glnU		1	1	0		glnU		1	1	0
glnV		1	1			glnV		1	1			glnV		1	1			glnV		1	1			glnV	0.225403	3	1	-1.58496		glnV	0.225403	3	1	-1.58496
glnW		1	1			glnW		1	1			glnW		1	1			glnW		1	1			glnW		1	1	0		glnW		1	1	0
glnX		1	1			glnX		1	1			glnX		1	1			glnX		1	1			glnX	0.199359	2.667	1	-1.41522		glnX	0.199359	2.667	1	-1.41522
gloA	0.538943	4.457	1.656	-1.42837		gloA	0.775284	4.457	7.202	0.692325		gloA	0.277375	2.377	9.064	1.93101		gloA	0.42265	2.377	6.71	1.49717		gloA	0.057191	4	5.333	0.414947		gloA	0.622036	4	3	-0.415037
gloB	0.237372	29.93	36.9	0.302029		gloB	0.088311	29.93	14.24	-1.07164		gloB	0.508406	39.94	30.11	-0.407592		gloB	0.8912	39.94	41.95	0.0708365		gloB	0.036075	51.33	38	-0.433803		gloB	0.007797	51.33	38.33	-0.421328
glpA	0.17651	48.58	31.88	-0.607711		glpA	0.291171	48.58	20.34	-1.25604		glpA	0.608472	25.14	34.56	0.459119		glpA	0.571433	25.14	41.45	0.721387		glpA	0.875485	15	15.67	0.0630427		glpA	0.071023	15	28.33	0.917368
glpC	0.745783	39.34	32.4	-0.280003		glpC	0.677067	39.34	43.01	0.128675		glpC	0.40296	15.12	11.11	-0.444599		glpC	0.489109	15.12	48.32	1.67616		glpC	0.70723	30	25	-0.263034		glpC	0.957086	30	29.67	-0.0159576
glpD	0.581135	34.99	41.02	0.229385		glpD	0.252632	34.99	143	2.031		glpD	0.629623	54.71	40.57	-0.431391		glpD	0.345398	54.71	237.4	2.11744		glpD	0.002104	78	21.33	-1.87059		glpD	0.206608	78	194	1.31451
glpE	0.613723	18.72	24.3	0.376376		glpE	0.198376	18.72	199.2	3.41157		glpE	0.227365	41.26	15.4	-1.42181		glpE	0.502353	41.26	18.48	-1.15878		glpE	0.87994	23	21.67	-0.0859347		glpE	0.010421	23	76.33	1.73062
glpF	0.297017	53.37	75.36	0.49777		glpF	0.549877	53.37	71.69	0.425743		glpF	0.368877	80.27	58.06	-0.467316		glpF	0.33228	80.27	46.19	-0.79728		glpF	0.827655	94	92	-0.0310269		glpF	0.065635	94	58.67	-0.680038
glpG	0.017383	66.58	82.34	0.306505		glpG	0.732705	66.58	77.12	0.212016		glpG	0.399618	65.11	87.76	0.430684		glpG	0.881455	65.11	61.25	-0.0881693		glpG	0.950583	78	77.33	-0.0124459		glpG	0.306879	78	60.33	-0.370599
glpQ	0.786251	26.23	32.58	0.312769		glpQ	0.336481	26.23	86.02	1.71345		glpQ	0.147961	39.67	12.96	-1.61398		glpQ	0.561941	39.67	125.3	1.65927		glpQ	0.14017	17	28	0.719892		glpQ	0.291508	17	11.67	-0.54273
glpT	0.415544	57.1	45.98	-0.312484		glpT	0.639697	57.1	71.75	0.329488		glpT	0.512557	37.2	24.67	-0.592545		glpT	0.9754	37.2	36.58	-0.0242475		glpT	0.541671	44.67	36.67	-0.284706		glpT	0.395839	44.67	31.67	-0.496189
glrK	0.808475	65.41	62.58	-0.0638096		glrK	0.114055	65.41	31.92	-1.03505		glrK	0.525263	66.76	89.2	0.41806		glrK	0.217888	66.76	54.37	-0.296173		glrK	0.573857	48	58	0.273018		glrK	0.418682	48	41	-0.22741
glrR	0.707696	40.52	35.01	-0.210867		glrR	0.561929	40.52	28.35	-0.515285		glrR	0.175952	40.06	25.33	-0.661315		glrR	0.379805	40.06	26.1	-0.618113		glrR	0.199359	43.33	45	0.0545588		glrR	0.323519	43.33	37.33	-0.215031
glsA	0.267788	67.84	41.19	-0.719842		glsA	0.216864	67.84	34.23	-0.986875		glsA	0.492247	50.65	43.82	-0.208973		glsA	0.570965	50.65	51.17	0.014736		glsA	0.225403	51	54	0.0824622		glsA	0.218879	51	58.67	0.202126
glsB	0.538019	17.4	15.53	-0.164029		glsB	0.33428	17.4	32.81	0.915048		glsB	0.139951	3.785	8.74	1.20734		glsB	0.510506	3.785	8.898	1.23319		glsB	0.037086	19	11.67	-0.703195		glsB	0.12169	19	22	0.211504
gltA	0.120869	17.54	5.747	-1.60977		gltA	0.457878	17.54	81.7	2.21969		gltA	0.328329	10.01	51.48	2.36257		gltA	0.350991	10.01	74.08	2.88764		gltA	0.013259	18.33	28.67	0.645335		gltA	0.200999	18.33	46	1.32743
gltF	0.493459	24.24	45.12	0.896377		gltF	0.478269	24.24	14.29	-0.762384		gltF	0.813896	34.04	29.53	-0.20505		gltF	0.144741	34.04	42.76	0.329031		gltF	0.509038	20.67	30.33	0.553207		gltF	0.164086	20.67	30	0.537424
gltI	0.61933	19.53	11.68	-0.741652		gltI	0.42006	19.53	12.48	-0.646074		gltI	0.642657	16.67	9.764	-0.77171		gltI	0.265362	16.67	2.065	-3.01304		gltI	0.413412	8	10.67	0.415488		gltI	0.464697	8	10.33	0.368768
gltJ	0.235535	30.33	23.4	-0.374237		gltJ	0.230853	30.33	11.79	-1.36318		gltJ	0.995751	25.05	24.91	-0.00808558		gltJ	0.359058	25.05	8.557	-1.54963		gltJ	0.119229	10	15.33	0.616358		gltJ	0.12169	10	22	1.1375
gltK	0.213918	17.69	41.89	1.24367		gltK	0.521378	17.69	11.8	-0.584147		gltK	0.408812	12.73	19.94	0.647433		gltK	0.151367	12.73	30.9	1.27937		gltK	0.80197	14.33	13.67	-0.0680254		gltK	0.092735	14.33	10.67	-0.425478
gltL	0.339686	5.359	11.63	1.11782		gltL	0.688716	5.359	7.633	0.510286		gltL	0.42265	3.784	2.824	-0.422172		gltL	0.46813	3.784	10.94	1.53163		gltL	0.42265	4	3.667	-0.1254		gltL	0.225403	4	2	-1
gltT	0.611508	1.21	1.063	-0.186865		gltT	0.42265	1.21	1	-0.275007		gltT	0.42265	1.042	1	-0.0593553		gltT	0.42265	1.042	1.489	0.514988		gltT		1	1	0		gltT		1	1	0
gltU	0.647178	1.584	1.247	-0.345111		gltU	0.315368	1.584	1	-0.663572		gltU		1	1			gltU		1	1			gltU		1	1	0		gltU		1	1	0
gltV	0.434031	1.505	1.01	-0.575408		gltV	0.42265	1.505	1	-0.589763		gltV	0.42265	1.129	1	-0.175045		gltV	0.42265	1.129	1	-0.175045		gltV		1	1	0		gltV		1	1	0
gltW	0.823184	1.361	1.564	0.200573		gltW	0.397889	1.361	1	-0.444667		gltW	0.42265	1.62	1	-0.695994		gltW	0.42265	1.62	1.247	-0.377532		gltW		1	1	0		gltW		1	1	0
gltX	0.35266	1.12	2.996	1.41954		gltX	0.460605	1.12	2.875	1.36006		gltX		1	1			gltX	0.42265	1	1.022	0.0313952		gltX		1	1	0		gltX		1	1	0
gluQ	0.523471	43.45	48.75	0.166046		gluQ	0.664276	43.45	59.89	0.462959		gluQ	0.538489	58.49	43.05	-0.442177		gluQ	0.206798	58.49	31.3	-0.902027		gluQ	0.008811	46.67	56	0.262931		gluQ	0.147197	46.67	34.67	-0.428808
glxK	0.305887	21.85	32.2	0.559427		glxK	0.195856	21.85	9.066	-1.2691		glxK	0.582541	23.01	31.24	0.441133		glxK	0.386102	23.01	10.97	-1.0687		glxK	0.009852	27	23.67	-0.1899		glxK	0.367544	27	23	-0.231326
glxR	0.557439	23.53	16.68	-0.496382		glxR	0.626838	23.53	26.7	0.182338		glxR	0.608878	32.69	20.38	-0.681695		glxR	0.136824	32.69	5.765	-2.50346		glxR		14	12	-0.222392		glxR	0.199359	14	15.67	0.162578
glyA	0.42265	1.364	1	-0.447844		glyA	0.42265	1.364	1.219	-0.162146		glyA	0.209658	1.344	1.093	-0.29824		glyA	0.555105	1.344	1.931	0.522815		glyA		1.333	1.333	0		glyA	0.42265	1.333	1	-0.414677
glyQ	0.42265	1	1.218	0.284514		glyQ	0.42265	1	2.277	1.18713		glyQ		1	1			glyQ	0.42265	1	1.062	0.0867838		glyQ		1	1	0		glyQ		1	1	0
glyS	0.599347	1.516	2.333	0.621917		glyS	0.42265	1.516	2.369	0.644008		glyS	0.490828	2.052	1.412	-0.539291		glyS	0.42265	2.052	1.417	-0.534191		glyS	0.207882	1	3.667	1.8746		glyS	0.42265	1	1.333	0.414677
glyT		1	1			glyT	0.42265	1	1.587	0.666302		glyT		1	1			glyT		1	1			glyT		1	1	0		glyT		1	1	0
glyU	0.143331	4.1	7.683	0.906046		glyU	0.115313	4.1	1.794	-1.19244		glyU	0.009	5.937	1.568	-1.92081		glyU	0.011492	5.937	2.207	-1.42765		glyU	0.477767	4	7	0.807355		glyU	0.07418	4	2	-1
glyV	0.18734	2.77	1.159	-1.25701		glyV	0.183504	2.77	1	-1.46989		glyV	0.942976	1.944	1.904	-0.0299947		glyV	0.45647	1.944	1.054	-0.883153		glyV	0.269703	1	2.333	1.22219		glyV	0.225403	1	2	1
glyW	0.260473	2.859	1	-1.51551		glyW	0.260473	2.859	1	-1.51551		glyW	0.653018	2.161	1.691	-0.353822		glyW	0.528556	2.161	1.199	-0.849867		glyW	0.180712	1	8	3		glyW	0.183503	1	1.667	0.737254
glyX	0.188177	2.596	1	-1.37629		glyX	0.188177	2.596	1	-1.37629		glyX	0.945681	1.641	1.668	0.023544		glyX	0.47302	1.641	1.054	-0.6387		glyX	0.12169	1	4	2		glyX	0.183503	1	1.667	0.737254
glyY	0.270812	2.011	1.159	-0.795033		glyY	0.294346	2.011	1	-1.00791		glyY	0.918669	2.549	2.469	-0.0460045		glyY	0.855099	2.549	2.289	-0.155214		glyY	0.199359	1.333	4.667	1.80782		glyY	0.183503	1.333	2	0.585323
gmd	0.177633	25.11	18.2	-0.464324		gmd	0.588754	25.11	36.81	0.551836		gmd	0.908876	17.75	18.2	0.0361194		gmd	0.571553	17.75	25.22	0.506749		gmd	0.497481	22.67	19.33	-0.229943		gmd	0.04881	22.67	29	0.355269
gmhA	0.245085	1.015	3.474	1.77512		gmhA	0.42265	1.015	1	-0.0214797		gmhA	0.43205	26.52	2.048	-3.69479		gmhA	0.4566	26.52	2.99	-3.14886		gmhA	0.225403	2	1	-1		gmhA	0.127643	2	5.667	1.50259
gmhB	0.42265	1	4.569	2.19188		gmhB	0.211043	1	10.1	3.33628		gmhB	0.315256	3.964	2.036	-0.961219		gmhB	0.325431	3.964	1.84	-1.10725		gmhB	0.225403	13	1	-3.70044		gmhB	0.225403	13	1	-3.70044
gmk		1	1			gmk	0.393621	1	3.698	1.88675		gmk		1	1			gmk		1	1			gmk		1	1	0		gmk		1	1	0
gmr	0.124822	16.03	20.64	0.364669		gmr	0.033821	16.03	2.416	-2.73008		gmr	0.506311	32.24	20.51	-0.652524		gmr	0.070022	32.24	21.6	-0.57782		gmr	0.368067	17.33	21	0.277118		gmr	0.000287	17.33	37	1.09425
gnd	0.878092	4.066	3.832	-0.0855127		gnd	0.416645	4.066	52.14	3.68071		gnd	0.43246	10.6	26.65	1.33007		gnd	0.252489	10.6	2.444	-2.11675		gnd	0.026148	3.333	10.33	1.63195		gnd	0.026974	3.333	12	1.84814
gnsA		1	1			gnsA		1	1			gnsA	0.42265	1	1.188	0.248535		gnsA		1	1			gnsA		1	1	0		gnsA		1	1	0
gnsB		1	1			gnsB		1	1			gnsB		1	1			gnsB		1	1			gnsB		1	1	0		gnsB		1	1	0
gntK	0.393731	24.82	46.62	0.909446		gntK	0.843815	24.82	31.37	0.337882		gntK	0.842892	16.53	19.06	0.205461		gntK	0.403751	16.53	218.8	3.72645		gntK	0.300146	40	44	0.137504		gntK	0.567258	40	43.33	0.115366
gntP	0.477541	158.5	197.2	0.315177		gntP	0.069433	158.5	108.2	-0.550782		gntP	0.596917	131.2	146.2	0.156176		gntP	0.102238	131.2	86.94	-0.593676		gntP	0.028714	155.7	145.7	-0.0957681		gntP	0.868741	155.7	159.7	0.0365954
gntT	0.831582	184.5	197.6	0.0989621		gntT	0.295702	184.5	117.2	-0.654648		gntT	0.974055	135.8	138.3	0.0263177		gntT	0.8616	135.8	158.1	0.219354		gntT	0.036868	194	156	-0.314511		gntT	0.17435	194	162.3	-0.257394
gntU	0.471959	69.93	96.54	0.465215		gntU	0.146895	69.93	52.24	-0.420757		gntU	0.358863	94.94	112.3	0.24227		gntU	0.056237	94.94	64.76	-0.551913		gntU	0.014963	101	129	0.353016		gntU	0.442448	101	118	0.224432
gntX	0.907831	49.37	50.84	0.0423294		gntX	0.54455	49.37	30.61	-0.689632		gntX	0.010452	27.52	38.03	0.466657		gntX	0.167032	27.52	19.23	-0.517122		gntX	0.950583	68	67.33	-0.0142853		gntX	0.886155	68	70.67	0.0555632
gor	0.971555	31.01	31.67	0.0303833		gor	0.62533	31.01	63.57	1.03561		gor	0.186179	12.08	65.01	2.42804		gor	0.299046	12.08	105	3.1197		gor	0.806346	47.33	40	-0.242755		gor	0.003107	47.33	16.33	-1.53523
gph	0.987457	112.5	112.9	0.00512048		gph	0.598962	112.5	123.1	0.129906		gph	0.076064	142.9	108.2	-0.401305		gph	0.751081	142.9	190.1	0.411753		gph	0.8	117	123	0.0721498		gph	0.981655	117	116.3	-0.00865743
gpmA	0.075688	20.51	7.016	-1.54761		gpmA	0.037137	20.51	10.48	-0.968689		gpmA	0.390676	5.757	3.017	-0.932203		gpmA	0.274903	5.757	1.931	-1.57597		gpmA	0.88453	9.333	9	-0.0524159		gpmA	0.170973	9.333	16	0.777659
gpr	0.209999	56.4	41.95	-0.427024		gpr	0.215001	56.4	35.58	-0.664629		gpr	0.158772	46.07	85.82	0.897486		gpr	0.402164	46.07	33.99	-0.438717		gpr	0.05828	37	53	0.518467		gpr	0.257609	37	75	1.01937
gpsA		1	1			gpsA		1	1			gpsA		1	1			gpsA		1	1			gpsA		1	1	0		gpsA		1	1	0
gpt	0.456191	19.28	14.51	-0.410058		gpt	0.240453	19.28	5.903	-1.70758		gpt	0.319123	45.05	8.126	-2.47091		gpt	0.312512	45.05	17.86	-1.3348		gpt	0.101973	31	36	0.215729		gpt	0.002491	31	24.33	-0.349532
grcA	0.606482	4.856	6.92	0.511004		grcA	0.761539	4.856	4.261	-0.188576		grcA	0.373574	5.334	2.772	-0.944291		grcA	0.722897	5.334	3.329	-0.680129		grcA	0.094178	1.333	4	1.58532		grcA	0.069566	1.333	7.667	2.52399
greA	0.52433	19.64	31.08	0.662192		greA	0.292048	19.64	80.9	2.04234		greA	0.311366	24.92	46.94	0.913514		greA	0.472819	24.92	62.53	1.32724		greA	0.022035	27.67	217	2.9713		greA	0.004282	27.67	164	2.5673
greB	0.942677	44.93	43.84	-0.0354313		greB	0.291001	44.93	18.69	-1.26541		greB	0.99178	35.01	35.09	0.00329289		greB	0.325277	35.01	166.1	2.24621		greB	0.12169	26	50	0.943416		greB	0.758907	26	28.33	0.123819
groL	0.365792	1	2.221	1.15121		groL	0.42265	1	1.449	0.535058		groL	0.42079	4.901	1.022	-2.26168		groL	0.417441	4.901	1.033	-2.24624		groL	0.183503	1.667	1	-0.737254		groL	0.183503	1.667	1	-0.737254
groS		1	1			groS		1	1			groS	0.42265	1.245	1	-0.316146		groS	0.42265	1.245	1	-0.316146		groS		1	1	0		groS		1	1	0
grpE	0.42265	1	2.637	1.3989		grpE		1	1			grpE		1	1			grpE		1	1			grpE	0.183503	1	1.667	0.737254		grpE		1	1	0
grxA	0.800745	16	12.46	-0.360768		grxA	0.457487	16	4.968	-1.68733		grxA	0.338656	10.3	5.302	-0.958036		grxA	0.598943	10.3	7.264	-0.503808		grxA	0.225403	7	10	0.514573		grxA	0.063414	7	10.33	0.561413
grxB	0.791666	8.514	11.57	0.44248		grxB	0.563755	8.514	32.25	1.92139		grxB	0.316505	4.819	30.45	2.65964		grxB	0.262759	4.819	11.32	1.23207		grxB	0.867547	8.333	8.667	0.0566967		grxB	0.033908	8.333	13	0.641604
grxC	0.253904	7.054	12.66	0.843764		grxC	0.415446	7.054	12.27	0.798622		grxC	0.379882	26.54	17.88	-0.569822		grxC	0.086543	26.54	3.266	-3.02257		grxC	0.280395	16	27	0.754888		grxC	0.444508	16	22	0.459432
grxD	0.87917	6.815	6.004	-0.18279		grxD	0.437245	6.815	51.72	2.92394		grxD	0.394512	7.314	32.43	2.1486		grxD	0.345493	7.314	22.79	1.63967		grxD	0.207882	5	7.667	0.616734		grxD	0.026148	5	12	1.26303
gshB	0.453595	61.25	94.54	0.626215		gshB	0.280748	61.25	145.5	1.24824		gshB	0.280283	57.09	114.3	1.00152		gshB	0.237792	57.09	170.5	1.57846		gshB	0.372908	86.67	110.3	0.347828		gshB	0.005874	86.67	116.7	0.4292
gsiA	0.165733	37.98	26.32	-0.52908		gsiA	0.339582	37.98	18.48	-1.03928		gsiA	0.158691	29.42	25.11	-0.228535		gsiA	0.204735	29.42	18.25	-0.688901		gsiA	0.076616	24	42.67	0.830188		gsiA	0.555051	24	19.33	-0.312193
gsiB	0.859775	33.41	29.13	-0.197774		gsiB	0.599649	33.41	58.78	0.815045		gsiB	0.595592	34.11	23.54	-0.53508		gsiB	0.12509	34.11	12.43	-1.45637		gsiB	0.006222	43.33	25	-0.793438		gsiB	0.003764	43.33	29	-0.579313
gsiC	0.066354	34.48	22.47	-0.61776		gsiC	0.117148	34.48	15.74	-1.13132		gsiC	0.283596	41.83	27.18	-0.621993		gsiC	0.037995	41.83	13.03	-1.6827		gsiC	0.256517	16	37.33	1.22226		gsiC	0.0865	16	27	0.754888
gsiD	0.754715	17.81	20.89	0.230125		gsiD	0.667864	17.81	11.36	-0.648725		gsiD	0.22853	22.95	20.55	-0.159356		gsiD	0.305652	22.95	5.337	-2.10439		gsiD	0.118083	15.33	10.67	-0.522798		gsiD	0.669711	15.33	17.33	0.176914
gsk	0.105609	34.73	35.23	0.0206221		gsk	0.147902	34.73	64.95	0.903147		gsk	0.313567	80.7	53.61	-0.590067		gsk	0.404682	80.7	53.24	-0.600058		gsk	0.322515	39.33	54	0.457329		gsk	0.404001	39.33	56	0.509797
gspB	0.945987	54.65	53.97	-0.0180638		gspB	0.306641	54.65	32.92	-0.731257		gspB	0.258136	59.18	42.01	-0.494377		gspB	0.20129	59.18	39.09	-0.59831		gspB	0.225403	56	72	0.36257		gspB	0.661098	56	61	0.123382
gspC	0.689235	69.77	82.08	0.234424		gspC	0.547245	69.77	105.9	0.602024		gspC	0.418118	60.49	117.6	0.959119		gspC	0.54013	60.49	99.23	0.71408		gspC	0.676889	80	87.67	0.132083		gspC	0.720054	80	75	-0.0931094
gspG	0.350966	67.16	91.87	0.451992		gspG	0.647928	67.16	108.4	0.690691		gspG	0.682924	118.2	127.2	0.105869		gspG	0.903566	118.2	112.3	-0.0738721		gspG	0.193468	82.33	124.7	0.598971		gspG	0.256997	82.33	71	-0.213599
gspH	0.912428	26.1	25.16	-0.0529179		gspH	0.215998	26.1	8.388	-1.63765		gspH	0.725593	32.13	39.76	0.307397		gspH	0.459684	32.13	22.43	-0.518491		gspH	0.201416	31	44	0.505235		gspH	0.378904	31	42	0.438121
gspI	0.678949	32.8	38.37	0.226283		gspI	0.628557	32.8	23	-0.512062		gspI	0.379318	45.6	42.36	-0.106331		gspI	0.580444	45.6	30.52	-0.579279		gspI	0.007907	26.33	49	0.896074		gspI	0.01634	26.33	42	0.673682
gspJ	0.305692	36.66	52.49	0.517836		gspJ	0.566423	36.66	19.71	-0.895279		gspJ	0.22375	40.08	23.63	-0.762263		gspJ	0.121926	40.08	26.19	-0.613866		gspJ	0.154002	64.33	30	-1.10053		gspJ	0.121082	64.33	38	-0.759492
gspK	0.006643	125.6	103.3	-0.281996		gspK	0.614968	125.6	157.9	0.330175		gspK	0.401226	151.1	101.2	-0.578294		gspK	0.38953	151.1	77.7	-0.959517		gspK	0.622036	137.7	130.7	-0.0752694		gspK	0.085783	137.7	122	-0.174647
gspM	0.265562	35.89	21.79	-0.719916		gspM	0.718681	35.89	43.05	0.262431		gspM	0.464693	65.33	44.79	-0.544569		gspM	0.503687	65.33	39.48	-0.726624		gspM	0.82937	47	49.33	0.0698045		gspM	0.138615	47	65	0.467779
gspO	0.322691	59.78	81.55	0.448022		gspO	0.622939	59.78	47.07	-0.344855		gspO	0.976982	74.6	74.13	-0.00911812		gspO	0.046483	74.6	39.28	-0.925381		gspO	0.432982	62.67	77	0.297083		gspO	0.760366	62.67	67	0.0963861
gss	0.358982	147.6	123.1	-0.261862		gss	0.688127	147.6	124.7	-0.243231		gss	0.382591	110.6	131.3	0.247516		gss	0.366378	110.6	90.51	-0.289202		gss	0.606892	128	124.3	-0.0423175		gss	0.051121	128	101	-0.341789
gstA	0.421885	4.422	10.62	1.26401		gstA	0.366576	4.422	11.14	1.33298		gstA	0.418367	19.26	37.35	0.955501		gstA	0.755347	19.26	13.85	-0.475722		gstA	0.148743	3	6.333	1.07793		gstA	0.225403	3	7	1.22239
gstB	0.945732	8.687	8.216	-0.0804219		gstB	0.971177	8.687	8.451	-0.039736		gstB	0.940039	3.72	3.586	-0.0529271		gstB	0.18801	3.72	1.299	-1.5179		gstB	0.839872	6	6.333	0.0779266		gstB	0.118083	6	3.667	-0.710362
gtrA	0.760853	21.99	26.82	0.286462		gtrA	0.333886	21.99	75.33	1.77638		gtrA	0.438299	11.22	21.65	0.948294		gtrA	0.944627	11.22	11.8	0.0727142		gtrA	0.754368	30	36	0.263034		gtrA	0.14017	30	19	-0.658963
gtrB	0.744089	7.327	5.958	-0.298394		gtrB	0.602757	7.327	5.459	-0.424586		gtrB	0.939487	10.24	9.731	-0.0735557		gtrB	0.10257	10.24	1.816	-2.49538		gtrB	0.762085	9	8	-0.169925		gtrB	0.477767	9	6	-0.584963
gtrS	0.694312	3.801	4.214	0.148811		gtrS	0.867757	3.801	3.218	-0.240215		gtrS	0.924672	4.132	3.845	-0.103857		gtrS	0.319453	4.132	1.891	-1.12769		gtrS	0.225403	1.667	6.667	1.99978		gtrS		1.667	5.667	1.76533
guaA		1	1			guaA	0.42265	1	1.449	0.535058		guaA	0.882219	1.158	1.212	0.0657544		guaA	0.42265	1.158	1	-0.211635		guaA	0.42265	1.333	1	-0.414677		guaA	0.42265	1.333	1	-0.414677
guaB	0.42265	1	1.309	0.388465		guaB	0.42265	1	2.783	1.47664		guaB	0.53057	4.386	1.591	-1.46297		guaB	0.89768	4.386	3.632	-0.272142		guaB	0.225403	2	3	0.584963		guaB	0.407843	2	5	1.32193
guaC	0.299197	35.47	19.95	-0.830211		guaC	0.31767	35.47	14.75	-1.26588		guaC	0.123698	54.69	17.1	-1.67728		guaC	0.730084	54.69	67.55	0.304679		guaC	0.408395	52	28.33	-0.876181		guaC	0.407843	52	43	-0.274175
guaD	0.499641	65.27	103.3	0.662348		guaD	0.410997	65.27	95.75	0.552852		guaD	0.212546	107.8	70.88	-0.604907		guaD	0.120254	107.8	47.63	-1.17841		guaD	0.1407	47.33	70.67	0.578343		guaD	0.274565	47.33	71	0.585064
gudD	0.763104	62.49	55.26	-0.17739		gudD	0.057317	62.49	23.68	-1.39996		gudD	0.691895	83.89	97.35	0.214682		gudD	0.182769	83.89	41.62	-1.01122		gudD	0.323519	46	40	-0.201634		gudD	0.314275	46	56	0.283793
gudP	0.147004	54.92	71.69	0.38444		gudP	0.88516	54.92	52.53	-0.06419		gudP	0.337547	71.94	158.5	1.13962		gudP	0.039647	71.94	57.66	-0.319223		gudP	0.275934	62	50	-0.31034		gudP	0.661978	62	58.33	-0.0880301
gudX	0.633407	108.5	91.03	-0.253281		gudX	0.362253	108.5	58.92	-0.880866		gudX	0.423078	95.67	87.24	-0.133077		gudX	0.106291	95.67	61.2	-0.644535		gudX	0.119229	100	94.67	-0.0790208		gudX	0.136175	100	79	-0.340075
gyrA	0.42265	1.647	1.288	-0.354708		gyrA	0.42265	1.647	2.783	0.7568		gyrA	0.42265	1.035	1.473	0.509127		gyrA	0.42265	1.035	1.536	0.569547		gyrA	0.183503	1.333	2	0.585323		gyrA	0.42265	1.333	1	-0.414677
gyrB	0.29364	1.686	2.837	0.750762		gyrB	0.527509	1.686	5.038	1.57925		gyrB	0.42265	1.056	1.449	0.456448		gyrB	0.42265	1.056	4.143	1.97207		gyrB	0.269703	2.333	1	-1.22219		gyrB	0.269703	2.333	1	-1.22219
hcaB	0.345725	11.59	19.66	0.762383		hcaB	0.927431	11.59	12.81	0.14439		hcaB	0.174218	22.42	9.816	-1.19158		hcaB	0.379669	22.42	10.21	-1.1348		hcaB	0.895243	18.33	17	-0.108672		hcaB	0.060906	18.33	44	1.2633
hcaC	0.460396	11.88	24.64	1.05247		hcaC	0.506434	11.88	6.319	-0.910767		hcaC	0.119948	16.66	11.17	-0.576759		hcaC	0.251773	16.66	9.136	-0.866754		hcaC	0.385271	27	20	-0.432959		hcaC	0.065537	27	12	-1.16993
hcaD	0.656338	46.89	54.29	0.211406		hcaD	0.964842	46.89	48.36	0.044534		hcaD	0.363974	53.04	40.19	-0.400244		hcaD	0.431846	53.04	34.5	-0.620484		hcaD	0.048928	46	34.67	-0.407946		hcaD	0.003317	46	56	0.283793
hcaE	0.400696	58.22	78.04	0.422699		hcaE	0.771354	58.22	51.01	-0.190735		hcaE	0.389163	50.96	40.72	-0.323628		hcaE	0.568941	50.96	113	1.14889		hcaE	0.86516	58	57	-0.025091		hcaE	0.000624	58	71.33	0.298456
hcaF	0.334123	24.51	37.46	0.61198		hcaF	0.034886	24.51	3.282	-2.90072		hcaF	0.315605	22.86	11.4	-1.00379		hcaF	0.819061	22.86	21.79	-0.0691592		hcaF	0.017292	36	23	-0.646363		hcaF	0.186324	36	28	-0.36257
hcaR	0.422381	17.15	8.817	-0.959849		hcaR	0.890299	17.15	18.81	0.133291		hcaR	0.50813	12.2	17.6	0.528694		hcaR	0.614406	12.2	9.201	-0.407019		hcaR	0.268874	9	16	0.830075		hcaR	0.034091	9	16.67	0.889257
hcaT	0.758094	26.65	23.51	-0.180861		hcaT	0.231426	26.65	11.21	-1.24935		hcaT	0.443861	24.07	35.05	0.542178		hcaT	0.086418	24.07	9.794	-1.29727		hcaT	0.187895	44.33	19.33	-1.19744		hcaT	0.287171	44.33	24	-0.885249
hchA	0.25895	11.25	4.209	-1.41838		hchA	0.257367	11.25	4.299	-1.38785		hchA	0.186487	14.13	7.244	-0.963903		hchA	0.390168	14.13	7.69	-0.877706		hchA	0.003884	5	10.33	1.04684		hchA		5	14	1.48543
hcp	0.639109	26.72	28.74	0.10514		hcp	0.376537	26.72	74.54	1.48009		hcp	0.80275	28.78	31.88	0.147585		hcp	0.183567	28.78	18.12	-0.667484		hcp	0.153608	18.67	31	0.731546		hcp	0.026271	18.67	24	0.362312
hcr	0.272591	60.53	43.66	-0.471338		hcr	0.039231	60.53	10.37	-2.54523		hcr	0.027594	28.46	61.12	1.10271		hcr	0.436389	28.46	48.96	0.782668		hcr	0.025978	42	29.67	-0.501384		hcr	0.477767	42	43	0.0339473
hda		1	1			hda	0.42265	1	6.108	2.6107		hda		1	1			hda	0.42265	1	1.141	0.190299		hda		1	1	0		hda		1	1	0
hdeA	0.492736	4.092	6.163	0.590827		hdeA	0.431037	4.092	108.6	4.73007		hdeA	0.525608	11.79	4.372	-1.4312		hdeA	0.338796	11.79	1.635	-2.8502		hdeA	0.249521	5	2.667	-0.90671		hdeA	0.622036	5	4	-0.321928
hdeB	0.021556	13.12	6.276	-1.06385		hdeB	0.052542	13.12	1.258	-3.38256		hdeB	0.380837	11.08	20.75	0.905153		hdeB	0.424881	11.08	145	3.71002		hdeB	0.70723	12.67	11.67	-0.118612		hdeB	0.957086	12.67	13	0.0370951
hdeD	0.727828	17.55	27.02	0.622557		hdeD	0.558369	17.55	7.103	-1.30497		hdeD	0.353201	42.09	18.27	-1.204		hdeD	0.488351	42.09	17.3	-1.28271		hdeD	0.275934	22.33	16.33	-0.451458		hdeD	0.236578	22.33	12.67	-0.817567
hdhA	0.577689	4.021	6.633	0.722107		hdhA	0.111509	4.021	1.532	-1.39214		hdhA	0.42265	1.1	1.117	0.0221257		hdhA	0.85524	1.1	1.076	-0.0318254		hdhA	0.018693	12.33	3.667	-1.7495		hdhA	0.007477	12.33	4.667	-1.40161
helD	0.123052	18.02	36.61	1.02264		helD	0.153418	18.02	9.779	-0.88184		helD	0.795471	14.97	11.79	-0.344511		helD	0.694778	14.97	16.72	0.159501		helD	0.334871	17.33	25.33	0.547575		helD	0.88453	17.33	17	-0.0277369
hemA	0.325684	1	1.33	0.411426		hemA		1	1			hemA	0.359622	6.756	1.141	-2.56587		hemA	0.352079	6.756	1.054	-2.68029		hemA		1	1	0		hemA	0.225403	1	2	1
hemB		1	1			hemB	0.242431	1	1.443	0.529071		hemB		1	1			hemB	0.42265	1	1.247	0.318461		hemB		1	1	0		hemB		1	1	0
hemC	0.42265	1.342	1	-0.424385		hemC	0.42265	1.342	1	-0.424385		hemC	0.42265	1.013	1	-0.0186342		hemC	0.42265	1.013	1	-0.0186342		hemC		1	1	0		hemC		1	1	0
hemD		1	1			hemD		1	1			hemD	0.42265	1.056	1.52	0.525461		hemD	0.364015	1.056	10.03	3.24764		hemD		1	1	0		hemD		1	1	0
hemE	0.42265	1.821	1.867	0.035991		hemE	0.42265	1.821	2.461	0.434514		hemE		1	1			hemE		1	1			hemE		1	1	0		hemE		1	1	0
hemG	0.42265	1	1.297	0.375178		hemG	0.42265	1	2.231	1.15769		hemG	0.42265	1.143	1	-0.192825		hemG	0.42265	1.143	1.141	-0.00252661		hemG		1	1	0		hemG		1	1	0
hemH		1	1			hemH		1	1			hemH		1	1			hemH	0.42265	1	2.168	1.11636		hemH		1	1	0		hemH	0.269703	1	2.333	1.22219
hemL		1	1			hemL		1	1			hemL	0.737687	1.165	1.081	-0.107963		hemL	0.628087	1.165	1.463	0.3286		hemL		1	1	0		hemL		1	1	0
hflC	0.495644	9.953	6.1	-0.706322		hflC	0.496655	9.953	2.691	-1.88699		hflC	0.483673	1.901	8.442	2.15083		hflC	0.469599	1.901	10.54	2.47104		hflC	0.057191	3	1.667	-0.847708		hflC	0.07418	3	1	-1.58496
hflD	0.418613	4.173	2.424	-0.783695		hflD	0.326925	4.173	27.16	2.70233		hflD	0.42265	1	11.77	3.55704		hflD		1	1			hflD	0.05612	1	8	3		hflD	0.199359	1	2.667	1.41522
hflK	0.417776	21.03	8.048	-1.38575		hflK	0.989412	21.03	21.47	0.0298733		hflK	0.0816	4.06	22.7	2.48314		hflK	0.936534	4.06	4.459	0.13524		hflK	0.522182	6.333	3	-1.07793		hflK	0.306111	6.333	2	-1.66289
hflX	0.275694	57.02	99.33	0.800761		hflX	0.094281	57.02	208.2	1.86843		hflX	0.768201	97.92	93.46	-0.0672545		hflX	0.075626	97.92	42.14	-1.21641		hflX	0.000173	86.67	61.33	-0.49894		hflX	0.945649	86.67	85	-0.0280699
hfq	0.190556	2.692	1	-1.42868		hfq	0.483073	2.692	11.3	2.06957		hfq	0.42265	1.187	1	-0.24732		hfq	0.485375	1.187	2.8	1.23811		hfq		1	1	0		hfq	0.241902	1	4.333	2.11537
hha	0.874301	1.576	1.481	-0.0896959		hha	0.403555	1.576	2.837	0.848099		hha	0.42265	1.563	1.173	-0.414115		hha	0.42265	1.563	1	-0.644318		hha	0.289331	4.667	1.333	-1.80782		hha	0.212274	4.667	1	-2.2225
hicA	0.42265	1.527	1	-0.6107		hicA	0.42265	1.527	1	-0.6107		hicA		1	1			hicA		1	1			hicA		1	1	0		hicA		1	1	0
hicB	0.267959	4.586	1.115	-2.04019		hicB	0.19298	4.586	1.772	-1.37186		hicB	0.337393	2.438	6.353	1.38174		hicB	0.48144	2.438	11.37	2.22146		hicB	0.659497	4	2.667	-0.584782		hicB	0.522182	4	7.333	0.874404
higA	0.693783	3.736	2.499	-0.580144		higA	0.424156	3.736	5.092	0.446738		higA	0.346913	4.128	29.54	2.83915		higA	0.489206	4.128	11.72	1.50546		higA	0.273892	4.667	12	1.36247		higA	0.178369	4.667	22.33	2.25842
higB	0.491672	48.95	53.63	0.131731		higB	0.127682	48.95	25.34	-0.949892		higB	0.243512	40.91	67.12	0.714289		higB	0.064473	40.91	21.3	-0.9416		higB	0.582635	43.33	55.33	0.352696		higB	0.787402	43.33	42	-0.0449769
hinT	0.559734	3.949	5.554	0.49204		hinT	0.622298	3.949	2.131	-0.889957		hinT	0.462236	5.954	1.544	-1.94719		hinT	0.230704	5.954	10.49	0.817084		hinT	0.528595	2.667	2	-0.415218		hinT	0.225403	2.667	13.67	2.35772
hipA	0.778296	8.578	12.94	0.593124		hipA	0.430084	8.578	4.255	-1.01148		hipA	0.657172	13.33	8.202	-0.700629		hipA	0.752902	13.33	10.7	-0.317066		hipA	0.675022	15.67	13	-0.269494		hipA	0.870495	15.67	17	0.11753
hipB		1	1			hipB		1	1			hipB		1	1			hipB		1	1			hipB		1	1	0		hipB		1	1	0
hisA	0.586162	4.86	8.146	0.745136		hisA	0.341267	4.86	23.01	2.24323		hisA	0.42265	1	1.71	0.773996		hisA	0.410103	1	33.25	5.05528		hisA	0.162782	3	8	1.41504		hisA		3	3	0
hisC	0.768461	18.02	25.3	0.489538		hisC	0.825601	18.02	13.55	-0.411306		hisC	0.20345	4.523	9.306	1.04088		hisC	0.980345	4.523	4.645	0.0383986		hisC	0.348365	10.33	17	0.718694		hisC	0.059898	10.33	21.67	1.06886
hisD	0.387755	6.648	29.31	2.1404		hisD	0.023289	6.648	33.54	2.33489		hisD	0.657151	4.829	7.856	0.70207		hisD	0.676574	4.829	3.906	-0.306033		hisD	0.101973	8	23	1.52356		hisD	0.101973	8	18	1.16993
hisF	0.320217	14.86	10.29	-0.530191		hisF	0.94213	14.86	15.89	0.096685		hisF	0.2652	2.81	11.05	1.9754		hisF	0.434204	2.81	5.282	0.910514		hisF	0.084791	17.33	22	0.344232		hisF	0.008163	17.33	21	0.277118
hisG	0.62822	9.145	12.83	0.488466		hisG	0.612838	9.145	17.57	0.942059		hisG	0.719774	12.94	10.86	-0.252814		hisG	0.975543	12.94	12.8	-0.0156938		hisG	0.067941	19.67	6	-1.71296		hisG	0.787402	19.67	21	0.0943924
hisH	0.737274	10.36	16.94	0.70941		hisH	0.841142	10.36	8.175	-0.341733		hisH	0.385016	1	1.555	0.636915		hisH	0.42265	1	3.076	1.62106		hisH	0.019804	5	7.333	0.552475		hisH	0.035099	5	2	-1.32193
hisI	0.121912	10.68	8.129	-0.393762		hisI	0.053821	10.68	2.153	-2.31049		hisI	0.42265	2.009	3.464	0.785961		hisI	0.463976	2.009	15.55	2.95237		hisI	0.367544	13	9	-0.530515		hisI	0.035099	13	10	-0.378512
hisJ	0.456513	9.897	20.61	1.05828		hisJ	0.419748	9.897	54.14	2.45163		hisJ	0.396225	8.226	25.24	1.61745		hisJ	0.734829	8.226	8.874	0.109393		hisJ	0.023908	11.67	22.67	0.95798		hisJ	0.028714	11.67	21.67	0.892895
hisL	0.42265	1	1.545	0.627607		hisL		1	1			hisL	0.398121	1.489	6.722	2.17455		hisL	0.42265	1.489	1.417	-0.071504		hisL	0.42265	1	1.333	0.414677		hisL	0.42265	1	1.333	0.414677
hisM	0.213109	19.08	7.751	-1.29961		hisM	0.869629	19.08	20.84	0.127294		hisM	0.071923	13.01	6.421	-1.01875		hisM	0.009976	13.01	5.616	-1.21201		hisM	0.183503	16.67	16	-0.0591822		hisM	0.014156	16.67	24	0.52578
hisP	0.265176	12.72	44.72	1.81382		hisP	0.304921	12.72	32.82	1.36748		hisP	0.310263	28.23	11.04	-1.35449		hisP	0.71285	28.23	24.3	-0.216273		hisP	0.392169	24	19	-0.337035		hisP	0.426618	24	20	-0.263034
hisQ	0.326647	16.28	30.05	0.884264		hisQ	0.968821	16.28	16.96	0.0590355		hisQ	0.552645	14.81	18.06	0.286226		hisQ	0.61019	14.81	20.39	0.46129		hisQ	0.119958	14.67	23	0.648765		hisQ	0.225403	14.67	28.67	0.966673
hisR	0.42265	1.037	1	-0.0524159		hisR	0.42265	1.037	1	-0.0524159		hisR		1	1			hisR		1	1			hisR		1	1	0		hisR		1	1	0
hisS	0.42265	2.298	1	-1.20038		hisS	0.992049	2.298	2.323	0.0156104		hisS		1	1			hisS	0.42265	1	1.22	0.286881		hisS	0.269703	1	2.333	1.22219		hisS		1	1	0
hiuH		1	1			hiuH	0.42265	1	1.365	0.448901		hiuH	0.42265	2.43	1	-1.28096		hiuH	0.42265	2.43	2.119	-0.197573		hiuH	0.666667	3.667	3.333	-0.137779		hiuH	0.528595	3.667	3	-0.289638
hldD	0.558269	1.734	1.159	-0.581223		hldD	0.42265	1.734	9.271	2.41862		hldD	0.509087	5.889	9.935	0.754497		hldD	0.613597	5.889	2.602	-1.1784		hldD	0.183503	1	1.667	0.737254		hldD	0.42265	1	1.333	0.414677
hldE	0.185902	5.764	2.145	-1.42609		hldE	0.217654	5.764	1	-2.52707		hldE	0.468913	42.28	20.43	-1.04929		hldE	0.428042	42.28	3.489	-3.59909		hldE	0.183503	1.667	1	-0.737254		hldE	0.225403	1.667	4.667	1.48524
hlyE	0.233317	4.752	1.288	-1.8834		hlyE	0.943589	4.752	4.533	-0.0680687		hlyE	0.548224	5.216	14.18	1.44284		hlyE	0.279511	5.216	7.812	0.582748		hlyE	0.07418	6	8	0.415037		hlyE	0.622036	6	8	0.415037
hmp	0.958933	47.04	46.35	-0.0213187		hmp	0.793859	47.04	45.08	-0.0614005		hmp	0.976259	37.36	37.27	-0.00347964		hmp	0.961603	37.36	36.76	-0.0233577		hmp	0.032071	77	37.67	-1.03144		hmp	0.007613	77	47.33	-0.702104
hns		1	1			hns		1	1			hns	0.42265	4.539	1	-2.18237		hns	0.42265	4.539	1	-2.18237		hns		1	1	0		hns		1	1	0
hofB	0.593196	89.14	69.12	-0.36697		hofB	0.434617	89.14	47.36	-0.912404		hofB	0.941347	92.61	95.32	0.041611		hofB	0.28748	92.61	66.66	-0.474347		hofB	0.049414	55.33	65.33	0.239684		hofB	0.318995	55.33	58	0.067991
hofC	0.225768	76.14	63.63	-0.258947		hofC	0.510275	76.14	67.42	-0.175478		hofC	0.456767	78.29	126.4	0.691097		hofC	0.223028	78.29	43.72	-0.840535		hofC	0.208106	85	49	-0.794681		hofC	0.005701	85	50.67	-0.746331
hofM	0.471212	105.9	115.7	0.127686		hofM	0.079084	105.9	33.9	-1.64335		hofM	0.925794	114.6	111.5	-0.0395633		hofM	0.313708	114.6	51.24	-1.16126		hofM	0.1045	107	130	0.280901		hofM	0.919195	107	111.7	0.0620184
hofN	0.834918	52.6	49.43	-0.0896759		hofN	0.078255	52.6	19.67	-1.41907		hofN	0.299374	68.04	51.14	-0.411931		hofN	0.278167	68.04	31.26	-1.12207		hofN	0.403159	66	52.33	-0.334828		hofN	0.062485	66	44	-0.584963
hofO	0.122048	16.88	36.34	1.10624		hofO	0.541287	16.88	27.82	0.720808		hofO	0.200832	54.49	36.13	-0.592794		hofO	0.11707	54.49	25.26	-1.10914		hofO	0.033908	41.67	37	-0.171484		hofO	0.408983	41.67	30	-0.474047
hofP	0.426486	55.75	87.63	0.652453		hofP	0.46321	55.75	160.1	1.52193		hofP	0.692354	80.9	66.82	-0.27586		hofP	0.303897	80.9	43.05	-0.910126		hofP	0.182659	57.33	81.67	0.510516		hofP	0.535242	57.33	48.33	-0.246371
hokA	0.934365	3.863	3.989	0.0463054		hokA	0.942741	3.863	3.507	-0.139484		hokA	0.375437	3.106	5.79	0.898506		hokA	0.440428	3.106	51.55	4.05284		hokA	0.622036	3	4	0.415037		hokA	0.183503	3	2.333	-0.362776
hokB	0.42265	1	2.874	1.52306		hokB		1	1			hokB	0.480494	1.171	2.658	1.1826		hokB	0.37697	1.171	1	-0.227741		hokB	0.42265	1	1.333	0.414677		hokB	0.199359	1	2.667	1.41522
hokC	0.301205	12.38	21.98	0.82818		hokC	0.99235	12.38	12.48	0.0116066		hokC	0.592574	17.08	12.71	-0.426344		hokC	0.40532	17.08	195.1	3.51383		hokC	0.229668	23.33	11	-1.08468		hokC	0.151765	23.33	6.333	-1.88123
hokD	0.42265	1	1.009	0.0129262		hokD	0.42265	1	1.403	0.488515		hokD	0.42265	2.834	1	-1.50284		hokD	0.42265	2.834	3.667	0.371761		hokD		1	1	0		hokD		1	1	0
hokE	0.200619	11.14	5.107	-1.1252		hokE	0.87461	11.14	9.231	-0.27119		hokE	0.558661	22.04	29.43	0.417163		hokE	0.057424	22.04	10.06	-1.13149		hokE	0.737568	13	14.67	0.174357		hokE	0.79002	13	14.67	0.174357
holA	0.317088	1	2.05	1.03562		holA		1	1			holA	0.42265	1.251	1	-0.323082		holA	0.409991	1.251	5.257	2.07116		holA		1	1	0		holA		1	1	0
holB	0.831487	1.188	1.288	0.116598		holB	0.610595	1.188	1.633	0.45899		holB	0.42265	1.619	1.141	-0.504804		holB	0.42265	1.619	1	-0.695103		holB	0.42265	1	1.333	0.414677		holB		1	1	0
holC		1	1			holC		1	1			holC		1	1			holC		1	1			holC		1	1	0		holC		1	1	0
holD	0.42265	1	1.524	0.607863		holD	0.42265	1	1.173	0.230203		holD	0.42265	1.273	1	-0.348232		holD	0.42265	1.273	1.022	-0.316837		holD	0.225403	1	2	1		holD		1	1	0
holE	0.4136	5.253	2.039	-1.36528		holE	0.408596	5.253	1	-2.39314		holE	0.42265	1.208	1	-0.27262		holE	0.242155	1.208	2.302	0.930267		holE	0.225403	2	1	-1		holE		2	2	0
hpf	0.779534	92.53	83.69	-0.144866		hpf	0.917846	92.53	86.41	-0.0987229		hpf	0.034247	96.98	78.6	-0.303158		hpf	0.388441	96.98	315.5	1.70188		hpf	0.169496	106	134	0.338169		hpf	0.112206	106	169	0.672959
hpt	0.705478	35.78	38.88	0.119875		hpt	0.458167	35.78	74.58	1.05964		hpt	0.203297	33.98	60.3	0.827472		hpt	0.575432	33.98	40.07	0.237837		hpt	0.002518	21.67	62	1.51657		hpt	0.113423	21.67	96	2.14734
hrpA	0.22989	25.53	38.87	0.606464		hrpA	0.280177	25.53	17.97	-0.506603		hrpA	0.529271	18.23	16.16	-0.173887		hrpA	0.593365	18.23	30.82	0.757552		hrpA	0.539434	33	30.67	-0.105638		hrpA	0.038192	33	51.67	0.646861
hrpB	0.078533	146.3	241.4	0.722496		hrpB	0.775326	146.3	154.5	0.0786771		hrpB	0.915013	158.9	154.8	-0.0377137		hrpB	0.086322	158.9	60.63	-1.39002		hrpB	0.217297	143.3	188	0.391694		hrpB	0.76295	143.3	152	0.0850327
hscA	0.42265	1.015	1.331	0.391031		hscA	0.42265	1.015	1.219	0.264218		hscA	0.42265	1.707	1	-0.771463		hscA	0.258389	1.707	3.44	1.01095		hscA	0.42265	1.333	1	-0.414677		hscA	0.42265	1.333	1	-0.414677
hscB		1	1			hscB	0.42265	1	1.357	0.440421		hscB		1	1			hscB		1	1			hscB		1	1	0		hscB		1	1	0
hscC	0.223788	49.81	26.67	-0.901218		hscC	0.865025	49.81	51.69	0.0534498		hscC	0.447305	22.16	29.95	0.434598		hscC	0.346475	22.16	14.38	-0.623894		hscC	0.106311	40.33	25.67	-0.65177		hscC	0.326139	40.33	34	-0.246319
hsdM	0.495431	129.1	114.5	-0.173141		hsdM	0.01932	129.1	53.16	-1.28008		hsdM	0.323544	129.2	150.9	0.223987		hsdM	0.14136	129.2	91.46	-0.498393		hsdM	0.002071	96.67	134.7	0.47861		hsdM	0.326764	96.67	77.33	-0.32204
hsdS	0.128098	12.55	22.61	0.849274		hsdS	0.431436	12.55	8.522	-0.558423		hsdS	0.434129	7.234	10.71	0.566093		hsdS	0.394212	7.234	14.39	0.992201		hsdS	0.281354	18	11.67	-0.625192		hsdS	0.07418	18	8	-1.16993
hslJ	0.922412	7.82	8.16	0.0614005		hslJ	0.129727	7.82	1.265	-2.62803		hslJ	0.361453	2.362	5.42	1.19828		hslJ	0.192318	2.362	4.845	1.03649		hslJ	>0,999999	5	5	0		hslJ		5	12	1.26303
hslR	0.179851	50.21	59.1	0.235183		hslR	0.457809	50.21	81.28	0.694926		hslR	0.548744	60.93	81.69	0.423007		hslR	0.479568	60.93	124.7	1.03324		hslR	0.497481	69	67.33	-0.0353469		hslR	0.09858	69	52	-0.408085
hslU	0.635557	32.23	37.86	0.23227		hslU	0.58464	32.23	100.7	1.64359		hslU	0.474975	33.15	41.31	0.317482		hslU	0.465334	33.15	157	2.24368		hslU	0.021033	35.67	18	-0.986714		hslU	0.02321	35.67	4	-3.15664
hslV	0.581842	22.06	30.82	0.482434		hslV	0.121423	22.06	3.763	-2.55148		hslV	0.327302	37.95	41.94	0.144227		hslV	0.875029	37.95	40.85	0.106236		hslV	0.030548	34	22.67	-0.58475		hslV	0.012362	34	5.667	-2.58488
hspQ	0.166392	11.04	16.74	0.600559		hspQ	0.294829	11.04	1.725	-2.67807		hspQ	0.42265	3.027	2.777	-0.124361		hspQ	0.42265	3.027	1.733	-0.804617		hspQ	0.254462	12	24.33	1.0197		hspQ	0.270558	12	33.33	1.47379
htpG	0.36189	68.04	91.22	0.422967		htpG	0.705848	68.04	82.45	0.277136		htpG	0.359987	68.68	151.4	1.1404		htpG	0.543099	68.68	51.47	-0.416158		htpG	0.280395	74	96	0.375509		htpG	0.370059	74	72.33	-0.0329311
htpX	0.634827	4.134	8.195	0.987206		htpX	0.697161	4.134	3.063	-0.432593		htpX	0.140262	9.708	1	-3.27917		htpX	0.203182	9.708	2.554	-1.92642		htpX	0.225403	3.667	1.667	-1.13735		htpX	0.578363	3.667	5	0.447328
htrE	0.013533	121.7	65.82	-0.886731		htrE	0.135504	121.7	76.42	-0.671307		htrE	0.53723	96.11	80.2	-0.261084		htrE	0.980662	96.11	95.57	-0.00812873		htrE	0.07601	141	116.3	-0.277844		htrE	6.8e-05	141	100.7	-0.485631
hupA	0.27507	5.652	1.052	-2.42563		hupA	0.40678	5.652	8.595	0.604736		hupA	0.203882	3.662	1.255	-1.54494		hupA	0.938231	3.662	3.712	0.0195649		hupA	0.091321	19.67	1	-4.29793		hupA	0.050101	19.67	6	-1.71296
hupB	0.011051	12.17	5.688	-1.09734		hupB	0.246718	12.17	21.76	0.838349		hupB	0.264777	15.77	8.728	-0.85346		hupB	0.838675	15.77	13.11	-0.266515		hupB	0.096187	18.67	4	-2.22265		hupB	0.101973	18.67	13.67	-0.449709
hyaA	0.960771	27.93	27.58	-0.0181931		hyaA	0.337397	27.93	13.84	-1.01297		hyaA	0.295418	18.42	30.48	0.72659		hyaA	0.134597	18.42	9.958	-0.887345		hyaA	0.024477	34	17.67	-0.944233		hyaA	0.282891	34	85.67	1.33326
hyaB	0.90452	30.88	32.8	0.0870231		hyaB	0.788353	30.88	34.22	0.148167		hyaB	0.402151	26.67	18.73	-0.509867		hyaB	0.019584	26.67	8.115	-1.71655		hyaB	0.188095	18	33.33	0.888824		hyaB	0.003107	18	49	1.44478
hyaC	0.266639	23.9	41.91	0.810284		hyaC	0.3585	23.9	13.19	-0.857566		hyaC	0.397847	22.85	50.64	1.14808		hyaC	0.982505	22.85	23.2	0.0219306		hyaC	0.853353	27.67	27	-0.0353632		hyaC	0.379313	27.67	17	-0.702788
hyaD	0.081178	2.266	17.3	2.93255		hyaD	0.305195	2.266	8.016	1.82273		hyaD	0.424229	3.77	6.467	0.778532		hyaD	0.207412	3.77	2.405	-0.648528		hyaD	0.132915	12	1.333	-3.17029		hyaD	0.101973	12	2	-2.58496
hyaE	0.192698	11.71	19.08	0.70432		hyaE	0.962983	11.71	11.19	-0.065531		hyaE	0.445636	14.44	12.57	-0.200086		hyaE	0.291882	14.44	27.59	0.934075		hyaE	0.180712	11	25	1.18442		hyaE	0.225403	11	16	0.540568
hyaF	0.104065	52.22	17.89	-1.54545		hyaF	0.07917	52.22	19.31	-1.43525		hyaF	0.311885	37.4	48.51	0.375244		hyaF	0.645277	37.4	26.77	-0.482421		hyaF	0.147987	38	33.33	-0.189178		hyaF	0.681489	38	40.33	0.085854
hybB	0.697123	83.07	92.08	0.14856		hybB	0.784266	83.07	71.36	-0.219212		hybB	0.311603	96.36	126.2	0.389206		hybB	0.453007	96.36	243	1.33445		hybB	0.312629	63	80	0.344648		hybB	0.737403	63	68.67	0.124328
hybC	0.515329	150.9	178.5	0.242331		hybC	0.21735	150.9	74.84	-1.01171		hybC	0.221155	178.8	144.1	-0.311276		hybC	0.805469	178.8	162.8	-0.135246		hybC	0.414571	176.3	191.7	0.120818		hybC	0.519331	176.3	160.7	-0.133663
hybD	0.486349	22.97	16.47	-0.47991		hybD	0.682508	22.97	18.02	-0.350152		hybD	0.218821	33.83	8.593	-1.97707		hybD	0.201854	33.83	6.632	-2.35079		hybD	0.397477	17.33	29.67	0.775733		hybD	0.162782	17.33	12.33	-0.491099
hybE	0.778093	13.59	11.55	-0.234653		hybE	0.192795	13.59	3.817	-1.83203		hybE	0.940364	14.45	13.75	-0.0716379		hybE	0.990081	14.45	14.52	0.00697196		hybE	0.64417	17.33	15	-0.208309		hybE	0.225403	17.33	22.33	0.365712
hybF	0.761508	28.1	23.31	-0.269621		hybF	0.044412	28.1	12.49	-1.1698		hybF	0.295735	28.33	12.44	-1.18734		hybF	0.770067	28.33	30.92	0.12621		hybF	0.263592	16.33	31	0.924743		hybF	0.358876	16.33	31	0.924743
hybG	0.368613	30.69	19.21	-0.675911		hybG	0.599649	30.69	39.92	0.379343		hybG	0.603039	36.41	28.72	-0.342279		hybG	0.074242	36.41	21.95	-0.730114		hybG	0.223762	33.67	191	2.50404		hybG	0.147987	33.67	29	-0.215411
hybO	0.832727	50.4	48.7	-0.049502		hybO	0.279177	50.4	28.01	-0.847482		hybO	0.629036	63	68.35	0.11759		hybO	0.176961	63	32.3	-0.963818		hybO	0.64417	37.33	35	-0.0929806		hybO	0.50791	37.33	31.33	-0.252791
hycA	0.607599	47.17	38.04	-0.310352		hycA	0.744421	47.17	56.75	0.266751		hycA	0.670317	57.44	47.2	-0.283269		hycA	0.169167	57.44	22.5	-1.35213		hycA	0.049414	41.67	26.67	-0.643791		hycA	0.523607	41.67	44.33	0.0892743
hycB	0.432349	10.94	15.1	0.464936		hycB	0.150008	10.94	1	-3.45154		hycB	0.449623	5.511	10.51	0.931377		hycB	0.198744	5.511	2.563	-1.10448		hycB	0.622036	6	10	0.736966		hycB	0.225403	6	1	-2.58496
hycC	0.629567	88.48	103.2	0.22202		hycC	0.287467	88.48	57.99	-0.609547		hycC	0.122682	130.5	118.8	-0.135515		hycC	0.231257	130.5	63.6	-1.03695		hycC	0.215248	98.67	63	-0.64726		hycC	0.132933	98.67	71.67	-0.461242
hycD	0.842662	23.58	26.28	0.156402		hycD	0.23027	23.58	14.17	-0.734724		hycD	0.431213	27.8	43.62	0.649905		hycD	0.737645	27.8	31.66	0.187576		hycD	0.800498	14.67	13.33	-0.138192		hycD	0.959277	14.67	14.33	-0.0338303
hycE	0.459455	65.12	78.97	0.278204		hycE	0.967114	65.12	63.63	-0.0333936		hycE	0.964881	72.12	73.84	0.0340032		hycE	0.561284	72.12	161	1.15859		hycE	0.072339	94	70.67	-0.411563		hycE	0.154904	94	63.67	-0.562047
hycF	0.795496	8.912	9.833	0.141882		hycF	0.680538	8.912	7.296	-0.288644		hycF	0.531415	22.56	9.661	-1.22352		hycF	0.270581	22.56	2.297	-3.29594		hycF	0.367763	2.333	8	1.77781		hycF	0.265096	2.333	7.667	1.71648
hycG	0.252698	40.27	31.37	-0.36032		hycG	0.945776	40.27	41.96	0.0593092		hycG	0.539501	31.45	18.2	-0.789122		hycG	0.309015	31.45	14.17	-1.15022		hycG	0.043817	27	19	-0.50696		hycG	0.79002	27	28.67	0.0865825
hycH	0.255012	14.96	39.01	1.38273		hycH	0.936676	14.96	14.21	-0.0742036		hycH	0.046118	29.38	16.83	-0.803799		hycH	0.432251	29.38	14.29	-1.03983		hycH	0.225403	14.33	11.33	-0.338891		hycH	0.655119	14.33	17.33	0.274233
hycI	0.913048	23.25	21.84	-0.0902579		hycI	0.150496	23.25	8.461	-1.45833		hycI	0.652552	20.58	13.58	-0.59976		hycI	0.1893	20.58	11.3	-0.86492		hycI	0.888109	15	16.33	0.122562		hycI	0.605331	15	11.67	-0.362158
hydN	0.746092	28.51	31.77	0.156197		hydN	0.145582	28.51	9.83	-1.5362		hydN	0.33072	24.06	54.03	1.16712		hydN	0.58554	24.06	13.62	-0.82091		hydN	0.107731	11.33	17	0.585387		hydN	0.80755	11.33	11.67	0.0426567
hyfA	0.875134	18.58	19.75	0.0881022		hyfA	0.32481	18.58	10.79	-0.784056		hyfA	0.840682	13.98	15.14	0.115001		hyfA	0.371905	13.98	9.207	-0.602561		hyfA	0.349604	13.67	28	1.03441		hyfA	0.536961	13.67	19	0.474986
hyfB	0.740102	96.94	104.4	0.106958		hyfB	0.271821	96.94	72.31	-0.422897		hyfB	0.466524	96.39	84.03	-0.197979		hyfB	0.680887	96.39	72.8	-0.404945		hyfB	0.131801	74.33	84.33	0.182101		hyfB	0.891852	74.33	75	0.012946
hyfC	0.356069	34.41	18.37	-0.905476		hyfC	0.481772	34.41	20.97	-0.714501		hyfC	0.76455	18.4	16.26	-0.178379		hyfC	0.377449	18.4	11.5	-0.678072		hyfC	0.225403	11	12	0.125531		hyfC	0.622036	11	12	0.125531
hyfD	0.450119	34.22	43.27	0.338527		hyfD	0.710436	34.22	24.82	-0.463337		hyfD	0.101128	74.62	107.6	0.528044		hyfD	0.375153	74.62	25.05	-1.57475		hyfD	0.137477	85.67	46	-0.897156		hyfD	0.176722	85.67	40.67	-1.07483
hyfE	0.833707	10.48	11.45	0.127709		hyfE	0.79321	10.48	12.94	0.304199		hyfE	0.755867	15.5	11.94	-0.376465		hyfE	0.113559	15.5	7.187	-1.10881		hyfE	0.256689	10.33	6.667	-0.631731		hyfE	0.008163	10.33	14	0.438587
hyfF	0.405437	67.93	81.96	0.270871		hyfF	0.569465	67.93	40.56	-0.743991		hyfF	0.857318	85.79	77.13	-0.153517		hyfF	0.530666	85.79	66.55	-0.366371		hyfF	0.976006	77.33	77.67	0.00632925		hyfF	0.308847	77.33	91	0.234838
hyfG	0.405737	70.48	44.84	-0.652428		hyfG	0.707311	70.48	57.96	-0.282156		hyfG	0.066486	59.02	45.61	-0.371854		hyfG	0.242699	59.02	29.74	-0.988799		hyfG	0.07418	44	26	-0.758992		hyfG	0.147197	44	32	-0.459432
hyfH	0.383717	7.175	25.05	1.80376		hyfH	0.348602	7.175	4.948	-0.536133		hyfH	0.335209	16	10.34	-0.629836		hyfH	0.964473	16	15.17	-0.0768508		hyfH	0.371461	15.67	18.33	0.226202		hyfH	0.497481	15.67	12.33	-0.345832
hyfI	0.664048	20.71	16.75	-0.306166		hyfI	0.092722	20.71	10.16	-1.02743		hyfI	0.369611	17.52	11.04	-0.666263		hyfI	0.347913	17.52	11.17	-0.649374		hyfI	0.368831	14.67	17	0.212666		hyfI	0.597861	14.67	17	0.212666
hyfJ	0.868318	15.14	16.65	0.137157		hyfJ	0.697141	15.14	11.63	-0.380514		hyfJ	0.053234	25.48	7.697	-1.727		hyfJ	0.115371	25.48	11.56	-1.14022		hyfJ	0.153174	6	19	1.66297		hyfJ	0.31317	6	13.33	1.15164
hyfR	0.627831	101.7	94.94	-0.0992317		hyfR	0.584791	101.7	81.52	-0.319094		hyfR	0.196533	94.16	67.16	-0.487512		hyfR	0.26064	94.16	69.42	-0.439763		hyfR	0.131428	70.33	124	0.818128		hyfR	0.002071	70.33	108.3	0.622821
hyi	0.269674	4.464	1.588	-1.49113		hyi	0.613364	4.464	5.755	0.366479		hyi	0.426427	3.733	5.787	0.63248		hyi	0.384315	3.733	8.112	1.11972		hyi	0.023908	3.667	14.67	2.0002		hyi	0.001596	3.667	12	1.71036
hypA	0.08528	20.21	10.45	-0.951566		hypA	0.627226	20.21	15.19	-0.411947		hypA	0.660013	9.415	13.7	0.541143		hypA	0.989448	9.415	9.342	-0.0112296		hypA	0.006734	14.33	7.333	-0.966563		hypA	0.838877	14.33	16	0.159033
hypB	0.275801	21.59	39.45	0.869662		hypB	0.660961	21.59	33.42	0.630348		hypB	0.130225	22.16	12.51	-0.824876		hypB	0.628187	22.16	18.49	-0.261213		hypB	0.477767	19	15	-0.341037		hypB	0.093307	19	9.333	-1.02559
hypC	0.30642	15.13	27.53	0.863593		hypC	0.001723	15.13	3.226	-2.22959		hypC	0.06512	16.52	37.28	1.17419		hypC	0.228904	16.52	40.63	1.29833		hypC	0.050101	31.67	18	-0.81512		hypC	0.12169	31.67	25.67	-0.303034
hypD	0.465023	50.91	40.7	-0.32292		hypD	0.212706	50.91	27.96	-0.864585		hypD	0.345067	86.58	67.16	-0.366432		hypD	0.121946	86.58	43.9	-0.979813		hypD	0.827655	52.67	56.67	0.105604		hypD	0.24351	52.67	69.67	0.403556
hypE	0.940342	78.44	82.13	0.0663198		hypE	0.030702	78.44	34.82	-1.17167		hypE	0.903656	59.75	62.93	0.0748092		hypE	0.143558	59.75	35.88	-0.735759		hypE	0.000922	56	37	-0.597902		hypE	0.065488	56	65.67	0.229808
hypF	0.803146	105.9	117	0.143806		hypF	0.349539	105.9	154	0.540228		hypF	0.247157	101.6	148	0.542697		hypF	0.350478	101.6	83.29	-0.286685		hypF	0.287898	86.33	100	0.212066		hypF	0.861947	86.33	84	-0.0394727
hypT	0.895037	24.45	25.51	0.0612284		hypT	0.300486	24.45	9.178	-1.41358		hypT	0.480668	36.48	69.1	0.92158		hypT	0.243637	36.48	19.88	-0.875788		hypT	0.909833	34	34.33	0.0139351		hypT	0.071417	34	18.67	-0.864813
hyuA	0.558294	106.9	103.6	-0.0452379		hyuA	0.176509	106.9	46.29	-1.20749		hyuA	0.417423	89.6	128.2	0.516826		hyuA	0.96999	89.6	88.34	-0.0204319		hyuA	0.000173	103	77.67	-0.407215		hyuA	0.004766	103	78	-0.401098
iaaA	0.846474	14.84	13.42	-0.145106		iaaA	0.533243	14.84	8.92	-0.734375		iaaA	0.493654	15.64	19.25	0.299618		iaaA	0.50381	15.64	35.22	1.17115		iaaA	0.013409	30.33	13	-1.22223		iaaA	0.093783	30.33	23.33	-0.378559
iadA	0.285275	63.07	80.97	0.360434		iadA	0.73775	63.07	54.33	-0.215205		iadA	0.171728	96.98	45.08	-1.1052		iadA	0.197	96.98	44.31	-1.13005		iadA	0.055563	84.33	55	-0.616614		iadA	0.14727	84.33	69	-0.28945
iap	0.446453	53.77	80.3	0.578599		iap	0.720819	53.77	41.63	-0.369178		iap	0.182916	87.56	76.17	-0.201049		iap	0.136456	87.56	41.56	-1.07508		iap	0.112634	51.67	62.67	0.278448		iap	0.268874	51.67	58.67	0.183296
ibaG	0.856585	36.67	34.53	-0.0867499		ibaG	0.252237	36.67	82.32	1.16664		ibaG	0.594435	23.58	17.34	-0.44346		ibaG	0.359122	23.58	42.52	0.850578		ibaG	0.213743	54.67	46.33	-0.238803		ibaG	0.173233	54.67	90.67	0.729876
ibpA	0.520604	48.66	41.65	-0.22442		ibpA	0.48213	48.66	214.4	2.1395		ibpA	0.869983	40.85	37.63	-0.118453		ibpA	0.96209	40.85	39.93	-0.032863		ibpA	0.863129	46.33	50	0.109981		ibpA	0.921546	46.33	49	0.0808351
ibpB	0.426247	23.1	18.22	-0.34237		ibpB	0.784644	23.1	18.13	-0.349514		ibpB	0.349658	30.46	13.15	-1.21185		ibpB	0.452306	30.46	332.6	3.4488		ibpB	0.370059	21.67	20	-0.115699		ibpB	0.431962	21.67	18	-0.267702
ibsA	0.066506	5.007	1.274	-1.97458		ibsA	0.49843	5.007	20.51	2.03431		ibsA	0.451793	12.03	1.544	-2.96189		ibsA	0.430084	12.03	1.174	-3.35713		ibsA	0.787402	6.333	5	-0.340961		ibsA	0.42265	6.333	6	-0.0779266
ibsB	0.46735	1.152	2.017	0.80807		ibsB	0.423485	1.152	102	6.46828		ibsB	0.186452	2.112	7.343	1.79776		ibsB	0.592207	2.112	1.299	-0.701208		ibsB	0.22067	11.67	1	-3.54473		ibsB	0.25602	11.67	1.667	-2.80748
ibsC	0.434543	13.23	20.74	0.648603		ibsC	0.86848	13.23	13.71	0.0514155		ibsC	0.715266	24.62	29.14	0.24317		ibsC	0.828494	24.62	20.66	-0.252991		ibsC	0.081242	10	29	1.53605		ibsC	0.018054	10	20.67	1.04754
ibsD	0.707053	8.267	5.566	-0.570723		ibsD	0.583062	8.267	5.836	-0.502384		ibsD	0.245049	11.33	2.976	-1.9287		ibsD	0.346926	11.33	3.55	-1.67426		ibsD	0.033979	18.67	6.333	-1.55976		ibsD	0.033979	18.67	6.333	-1.55976
ibsE	0.321136	18.56	9.76	-0.927244		ibsE	0.082052	18.56	1.826	-3.34544		ibsE	0.401195	19.36	10.31	-0.909035		ibsE	0.087988	19.36	1.378	-3.81243		ibsE	0.126324	8	26.33	1.71864		ibsE	0.237927	8	12.33	0.624101
icd	0.42265	1.179	1	-0.237564		icd	0.862367	1.179	1.127	-0.0650762		icd	0.42265	1	2.036	1.02574		icd		1	1			icd		1	1	0		icd		1	1	0
iclR	0.188463	41.21	68.75	0.738365		iclR	0.112403	41.21	75.59	0.875201		iclR	0.031653	46.23	60.97	0.39927		iclR	0.49442	46.23	32.58	-0.504843		iclR	0.005876	67	93.33	0.47818		iclR	0.043817	67	83	0.30895
idi	0.742147	29.87	32.97	0.142457		idi	0.264216	29.87	16.97	-0.815711		idi	0.205112	18.93	58.98	1.63955		idi	0.219002	18.93	31.77	0.746991		idi	0.006734	28	35	0.321928		idi	0.964534	28	27.67	-0.0171042
idnK	0.512519	19.29	13.17	-0.550598		idnK	0.12871	19.29	6.746	-1.51575		idnK	0.689719	21.37	19.59	-0.12547		idnK	0.293265	21.37	6.641	-1.68611		idnK	0.114704	14.33	26	0.859473		idnK	0.70723	14.33	12.33	-0.216866
idnO	0.697521	40.56	35.66	-0.185751		idnO	0.373596	40.56	20.49	-0.985138		idnO	0.080145	45.49	33.29	-0.450461		idnO	0.03093	45.49	18.42	-1.30428		idnO	0.035099	51	42	-0.280108		idnO	0.020204	51	31	-0.718229
idnR	0.373255	63.23	46.54	-0.442138		idnR	0.038549	63.23	25.57	-1.30616		idnR	0.233732	67.96	59.56	-0.190342		idnR	0.455848	67.96	275.4	2.01877		idnR	0.08137	65.33	72	0.140251		idnR	0.001273	65.33	56	-0.222319
idnT	0.669601	155.9	177.7	0.188823		idnT	0.275583	155.9	101.8	-0.614883		idnT	0.58438	182.7	206.7	0.178062		idnT	0.459857	182.7	248.6	0.44435		idnT	0.36762	184.3	194	0.0740006		idnT	0.522015	184.3	173.7	-0.0854583
ihfA	0.498622	4.345	8.44	0.957887		ihfA	0.391651	4.345	16.58	1.93202		ihfA	0.977207	11.13	10.78	-0.0460964		ihfA	0.969613	11.13	10.61	-0.0690289		ihfA	0.183503	6	5.333	-0.170015		ihfA	0.477767	6	9	0.584963
ihfB	0.935591	8.433	7.691	-0.132875		ihfB	0.456304	8.433	29.02	1.78293		ihfB	0.029089	4.395	10.9	1.31039		ihfB	0.89277	4.395	4.06	-0.114383		ihfB	0.684424	29.67	22.33	-0.410022		ihfB	0.000815	29.67	18	-0.721008
ileS	0.706619	1.563	2.166	0.470715		ileS	0.653164	1.563	2.415	0.627705		ileS	0.42265	1.251	1.141	-0.132783		ileS	0.42265	1.251	1.022	-0.291687		ileS		1	1	0		ileS	0.225403	1	2	1
ileT	0.349946	2.673	8.669	1.69741		ileT	0.576479	2.673	4.042	0.596609		ileT	0.407997	2.738	23.01	3.07107		ileT	0.870742	2.738	2.662	-0.0406119		ileT	0.081578	5.667	18	1.66734		ileT	0.147197	5.667	9.667	0.770483
ileU	0.410004	3.02	7.874	1.38255		ileU	0.424601	3.02	4.23	0.486109		ileU	0.418626	3.747	22.55	2.58932		ileU	0.50741	3.747	5.566	0.570905		ileU	0.030139	9	22	1.28951		ileU	0.147197	9	17	0.917538
ileV	0.303781	2.742	8.271	1.59283		ileV	0.624205	2.742	3.838	0.485126		ileV	0.395936	2.651	21.73	3.03508		ileV	0.247346	2.651	3.994	0.591298		ileV	0.07854	7.333	18	1.29552		ileV	0.199359	7.333	10.67	0.541085
ileX		1	1			ileX		1	1			ileX		1	1			ileX		1	1			ileX		1	1	0		ileX	0.183503	1	1.667	0.737254
ileY	0.42265	1	1.159	0.212881		ileY		1	1			ileY		1	1			ileY		1	1			ileY		1	1	0		ileY	0.42265	1	1.333	0.414677
ilvH	0.623151	27.78	30.24	0.122412		ilvH	0.453419	27.78	16.98	-0.71021		ilvH	0.091981	54.25	19.76	-1.45704		ilvH	0.055585	54.25	11.1	-2.28906		ilvH	0.433606	31	36.33	0.228893		ilvH	0.477767	31	29	-0.0962153
ilvL	0.400288	6.776	14.06	1.05309		ilvL	0.311253	6.776	1.532	-2.14502		ilvL	0.454374	17.29	21.1	0.287305		ilvL	0.651134	17.29	10.39	-0.734742		ilvL	0.748876	16.67	14.33	-0.218215		ilvL	0.063368	16.67	9	-0.889257
ilvM	0.900547	51.88	54.45	0.0697536		ilvM	0.967652	51.88	50.63	-0.035186		ilvM	0.017961	101.8	74.95	-0.441737		ilvM	0.18122	101.8	383.5	1.91349		ilvM	0.206963	93.33	113	0.27591		ilvM	0.047277	93.33	69	-0.435745
ilvN	0.977123	32.22	31.86	-0.0162102		ilvN	0.278959	32.22	8.965	-1.84558		ilvN	0.269957	52.16	30.53	-0.772716		ilvN	0.20883	52.16	344.6	2.72391		ilvN	0.839872	43.67	44.33	0.0216408		ilvN	0.249496	43.67	33	-0.404177
ilvX	0.021718	2.622	1	-1.39067		ilvX	0.021718	2.622	1	-1.39067		ilvX	0.42265	1	1.354	0.437228		ilvX	0.42265	1	1.199	0.261832		ilvX		1	1	0		ilvX		1	1	0
inaA	0.005263	42.56	23.5	-0.856837		inaA	0.270881	42.56	27.85	-0.611821		inaA	0.890429	21.98	20.9	-0.0726884		inaA	0.752599	21.98	17.21	-0.352944		inaA	0.069762	14.67	24	0.710166		inaA	0.044096	14.67	24	0.710166
infA	0.42265	1	1.168	0.22404		infA		1	1			infA		1	1			infA		1	1			infA		1	1	0		infA		1	1	0
infB	0.415272	1.168	1.696	0.538096		infB	0.42265	1.168	2.783	1.2526		infB	0.42265	1.381	1	-0.465713		infB	0.507535	1.381	1.725	0.320883		infB	0.225403	1	3	1.58496		infB		1	1	0
infC		1	1			infC		1	1			infC		1	1			infC		1	1			infC		1	1	0		infC		1	1	0
insA	0.277541	14.97	14.18	-0.0782167		insA	0.002072	14.97	6.584	-1.18504		insA	0.371435	10.71	3.986	-1.42594		insA	0.439174	10.71	50.86	2.24757		insA	0.147517	24	16.67	-0.52578		insA	0.156726	8.333	5.667	-0.556251
insA	0.407932	7.018	9.525	0.440659		insA	0.096827	36.36	7.877	-2.20663		insA	0.371932	11.12	4.49	-1.30837		insA	0.450304	11.12	50.71	2.18911		insA	0.089313	31	22	-0.494765		insA	0.225403	5	8	0.678072
insA	0.508905	13.75	16.07	0.224938		insA	0.278266	7.037	3.285	-1.09907		insA	0.566769	11.21	6.417	-0.804815		insA	0.475717	11.48	34.6	1.59165		insA	0.269703	8.333	7	-0.251481		insA	0.560059	5.333	7.333	0.459456
insA	0.510682	7.037	9.022	0.358487		insA	0.431433	7.018	3.897	-0.848696		insA	0.757658	11.48	8.561	-0.423271		insA	0.478132	21.37	62.96	1.55885		insA	0.477767	7	6	-0.222392		insA	0.254462	24	11.67	-1.04023
insA	0.822933	6.36	5.944	-0.0975926		insA	0.95283	13.75	14.16	0.0423896		insA	0.811618	21.37	18.17	-0.234028		insA	0.483889	11.21	34.91	1.63885		insA	0.635105	25.33	33.33	0.395974		insA	0.477767	7	6	-0.222392
insA	0.829039	36.36	37.45	0.0426135		insA	0.974269	6.36	6.512	0.0340739		insA	0.859639	19.81	17.84	-0.151113		insA	0.540964	19.81	42	1.08416		insA	0.370059	5	6.667	0.41511		insA	0.20066	31	16.33	-0.924743
insA	0.845575	6.213	5.885	-0.0782476		insA	0.979225	6.213	6.076	-0.0321682		insA	0.992954	40.18	40.38	0.00716335		insA	0.810717	40.18	38.35	-0.067251		insA	0.42265	5.333	7.667	0.523715		insA	0.945687	25.33	24.67	-0.0380894
insB1	0.042895	22.28	28.02	0.330708		insB1	0.235222	47.29	107	1.178		insB1	0.133805	72.97	56.14	-0.378274		insB1	0.095698	72.97	32.35	-1.17354		insB1	0.622036	24	22	-0.125531		insB1	0.926078	22.67	23	0.0208495
insB1	0.108942	23.28	27.17	0.222924		insB1	0.384076	25.19	59.69	1.24464		insB1	0.310196	32.9	27.67	-0.249765		insB1	0.170474	57.31	25.84	-1.14918		insB1	0.528595	46	45.33	-0.0211677		insB1	0.464697	24	21.67	-0.147335
insB1	0.469889	41.08	38.08	-0.109403		insB1	0.397447	24.68	58.76	1.25149		insB1	0.371628	33.64	28.06	-0.261663		insB1	0.222383	32.9	8.081	-2.02548		insB1	0.70723	23	24	0.0614005		insB1	0.16605	23	18.67	-0.300912
insB1	0.714117	47.29	42.35	-0.159173		insB1	0.49246	41.08	64.43	0.649296		insB1	0.502821	39.2	27.43	-0.515099		insB1	0.22944	33.64	7.889	-2.09226		insB1	0.523607	22.67	25.33	0.160063		insB1	0.273892	46	38.67	-0.250419
insB1	0.812474	25.19	26.37	0.0660464		insB1	0.559718	23.28	52.12	1.16275		insB1	0.504863	57.31	50.28	-0.188802		insB1	0.310811	39.2	8.108	-2.27344		insB1	0.367544	23	27	0.231326		insB1	0.70723	23	22	-0.0641303
insB1	0.838477	24.68	25.81	0.0645877		insB1	0.562142	22.28	50.64	1.18453		insB1	0.507947	38.04	28.33	-0.425187		insB1	0.324423	38.04	8.471	-2.16691		insB1	0.255514	68.33	87	0.348496		insB1	0.001596	68.33	60	-0.187557
insC1	0.500219	6.285	7.486	0.252282		insC1	0.635004	7.296	5.587	-0.385032		insC1	0.443365	7.61	9.426	0.308749		insC1	0.008526	8.645	4.181	-1.04802		insC1	0.03775	11	9.333	-0.237091		insC1	0.057191	8.667	10	0.206395
insC1	0.593682	6.062	6.918	0.190561		insC1	0.741601	6.739	5.696	-0.242585		insC1	0.46503	6.939	8.635	0.315468		insC1	0.020942	7.343	3.632	-1.01561		insC1	0.269703	11.33	10	-0.180148		insC1	0.624177	11.33	9.667	-0.229008
insC1	0.60423	6.502	6.867	0.0787964		insC1	0.80659	6.435	7.655	0.250462		insC1	0.667745	6.961	8.111	0.220585		insC1	0.04048	6.939	3.953	-0.81178		insC1	0.225403	10	9	-0.152003		insC1	0.241902	11	7.667	-0.520769
insC1	0.62781	7.296	6.618	-0.14071		insC1	0.882435	6.062	6.759	0.157016		insC1	0.769874	8.566	9.325	0.122482		insC1	0.056899	7.61	4.458	-0.7715		insC1	0.183503	8.667	8	-0.115533		insC1	0.477767	10.33	9.333	-0.146427
insC1	0.750662	6.739	6.139	-0.134531		insC1	0.908111	6.285	5.847	-0.104216		insC1	0.826133	7.343	6.941	-0.0812261		insC1	0.110412	8.566	4.929	-0.797327		insC1	0.183503	8	8.667	0.115533		insC1	0.225403	10	9	-0.152003
insC1	0.819459	6.435	6.777	0.0747066		insC1	0.985835	6.502	6.429	-0.0162892		insC1	0.851613	8.645	9.085	0.0716206		insC1	0.186677	6.961	4.331	-0.684594		insC1	0.183503	10.33	11.67	0.175964		insC1	0.199359	8	9.667	0.273068
insD1	0.239499	42.92	51.38	0.259557		insD1	0.266886	72.8	58.96	-0.304202		insD1	0.08057	49.19	42.96	-0.195371		insD1	0.21724	49.19	35.48	-0.471359		insD1	0.306111	90.33	86	-0.0708685		insD1	0.028714	46	36	-0.353637
insD1	0.27281	72.8	86.22	0.244084		insD1	0.326127	44.75	32.18	-0.475723		insD1	0.123807	76.69	67.39	-0.186504		insD1	0.355136	47.42	39.3	-0.270966		insD1	0.88453	87.33	87	-0.00546194		insD1	0.865313	87.33	88.67	0.0219687
insD1	0.307646	74.45	86.7	0.21976		insD1	0.375772	43.84	31.25	-0.488392		insD1	0.182136	76.68	69.63	-0.139141		insD1	0.376822	48.41	39.93	-0.277832		insD1	>0,999999	47	47	0		insD1	0.656344	86	90.33	0.0708685
insD1	0.331612	70.98	84.93	0.258862		insD1	0.438451	42.92	32.72	-0.391477		insD1	0.27836	76.33	69.09	-0.143773		insD1	0.552922	76.33	64.51	-0.242727		insD1	0.821826	86	86.67	0.011196		insD1	0.870495	90.33	89	-0.0213999
insD1	0.351267	44.75	49.86	0.155995		insD1	0.448357	74.45	63.05	-0.239775		insD1	0.284212	47.42	46.44	-0.0301277		insD1	0.592336	76.69	64.79	-0.243267		insD1	0.827655	46	47	0.0310269		insD1	0.050614	47	38.33	-0.294187
insD1	0.362001	43.84	51.85	0.242096		insD1	0.530602	70.98	62.76	-0.177567		insD1	0.524792	48.41	46.25	-0.0658517		insD1	0.628017	76.68	66.6	-0.203328		insD1	0.70723	42.67	44.67	0.0660841		insD1	0.136175	42.67	35.67	-0.258511
insE1	0.05257	9.18	6.102	-0.589212		insE1	0.417469	8.521	13.64	0.678749		insE1	0.20763	3.933	3.033	-0.374885		insE1	0.369291	6.204	12.27	0.983865		insE1	0.334871	13.67	5.667	-1.27036		insE1	0.42265	2	2.333	0.222186
insE1	0.115961	8.521	5.336	-0.675264		insE1	0.452116	9.18	13.31	0.535945		insE1	0.247047	3.719	2.788	-0.415684		insE1	0.572187	7.492	11.7	0.643086		insE1	0.323519	12	6	-1		insE1	0.413412	13.67	11	-0.31351
insE1	0.235348	4.681	3.249	-0.526821		insE1	0.731029	4.681	5.584	0.254482		insE1	0.426205	4.164	3.139	-0.407665		insE1	0.865238	3.719	4.546	0.289683		insE1	0.42265	2	2.333	0.222186		insE1		2	2	0
insE1	0.307834	4.991	3.207	-0.638105		insE1	0.856087	4.991	5.381	0.108545		insE1	0.816841	7.492	6.857	-0.127773		insE1	0.891073	3.933	3.452	-0.188198		insE1	0.225403	2	3	0.584963		insE1	0.225403	12	10	-0.263034
insE1	0.322053	5.27	3.458	-0.607865		insE1	0.893204	5.27	5.526	0.0684326		insE1	0.969494	6.204	6.163	-0.0095659		insE1	0.92001	4.164	4.733	0.184785		insE1	0.269703	2	3.333	0.736821		insE1	0.225403	2	3	0.584963
insF1	0.77606	23.55	25	0.086201		insF1	0.46964	23.55	141.3	2.58496		insF1	0.217768	20.31	22.64	0.156684		insF1	0.404364	61.79	51.18	-0.271793		insF1	0.225403	14	18	0.36257		insF1	0.226691	13.67	54	1.98195
insF1	0.800539	25.16	23.62	-0.091123		insF1	0.474641	23.59	137.9	2.54738		insF1	0.242985	20.56	22.42	0.124946		insF1	0.44931	60.72	50.44	-0.267604		insF1	0.225403	13.67	17.67	0.370289		insF1	0.225403	45	86	0.934412
insF1	0.8613	69.21	70.27	0.0219284		insF1	0.47597	25.16	142.9	2.5058		insF1	0.254479	19.78	21.59	0.126321		insF1	0.781461	19.78	18.49	-0.0972972		insF1	0.212274	12.33	19.67	0.673824		insF1	0.225403	14	52	1.89308
insF1	0.912859	23.59	24.12	0.0320545		insF1	0.505818	69.21	192.7	1.4773		insF1	0.494301	61.79	50.43	-0.293091		insF1	0.797158	20.56	19.22	-0.0972319		insF1	0.165431	45	96.33	1.09806		insF1	0.192173	41	88	1.10188
insF1	0.956573	72.56	72.27	-0.00577756		insF1	0.523237	72.56	192.6	1.40836		insF1	0.573247	60.72	49.68	-0.289507		insF1	0.849754	20.31	18.85	-0.107626		insF1	0.169496	41	97	1.24236		insF1	0.224109	12.33	52	2.07634
insH1	0.210085	12.72	10.14	-0.327041		insH1	0.287509	11.94	16.51	0.467537		insH1	0.418173	9.192	20.31	1.14374		insH1	0.494717	9.192	21.3	1.2124		insH1	0.367544	9.333	7.333	-0.347937		insH1	>0,999999	8.333	8.333	0
insH1	0.219918	11.76	9.813	-0.261122		insH1	0.434431	12.09	16.13	0.415932		insH1	0.440041	9.527	19.41	1.02671		insH1	0.520464	9.316	21.7	1.21991		insH1	0.29986	9.333	7.667	-0.283679		insH1	0.199359	8	9.667	0.273068
insH1	0.236658	11.94	10.43	-0.195064		insH1	0.487089	12.19	15.23	0.321218		insH1	0.451439	9.601	21.56	1.1671		insH1	0.538954	9.601	18.67	0.959465		insH1	0.050614	54	45.33	-0.252493		insH1		9	9	0
insH1	0.262636	12.19	10.36	-0.234674		insH1	0.548272	16.9	18.25	0.110873		insH1	0.456756	10.66	20.26	0.926427		insH1	0.563119	10.66	21.06	0.982298		insH1	0.269703	9	7.667	-0.231263		insH1	0.16605	54	49.67	-0.120585
insH1	0.289596	16.9	9.881	-0.774294		insH1	0.605987	11.76	13.82	0.23287		insH1	0.464878	10	19.11	0.934328		insH1	0.571375	10	19.57	0.968644		insH1	0.225403	9	8	-0.169925		insH1	0.183503	9.333	10.67	0.193147
insH1	0.39572	12.62	10.8	-0.224681		insH1	0.61873	12.72	14.43	0.181973		insH1	0.470257	9.316	19.14	1.03881		insH1	0.575233	9.527	18.91	0.989055		insH1	0.066861	51.33	46	-0.158168		insH1	0.225403	8.667	9.667	0.157536
insH1	0.420485	12.09	10.35	-0.224183		insH1	0.635726	11.67	14.46	0.309263		insH1	0.472632	10.14	20.02	0.981384		insH1	0.588282	10.14	19.64	0.953737		insH1	0.183503	8.667	8	-0.115533		insH1	0.42265	9	8.667	-0.0543923
insH1	0.641666	11.67	10.8	-0.111773		insH1	0.681033	12.62	14.48	0.19835		insH1	0.481302	10.15	20.82	1.03649		insH1	0.593124	10.15	18.58	0.872271		insH1	0.183503	9	8.333	-0.111089		insH1	0.162782	51.33	46.33	-0.147856
insH1	0.757118	41.36	43.09	0.0591169		insH1	0.880065	41.36	43.43	0.0704558		insH1	0.703732	40.23	46.69	0.214842		insH1	0.707872	39.98	49.36	0.304064		insH1	0.42265	8.333	8	-0.058836		insH1	0.42265	9	9.333	0.0524159
insH1	0.890151	43.22	44.07	0.0280978		insH1	0.930635	43.22	41.94	-0.0433722		insH1	0.760059	39.98	45.43	0.184367		insH1	0.757231	40.23	47.88	0.251151		insH1		8	8	0		insH1	0.225403	9.333	8.333	-0.163505
insI1	0.054208	76.36	84.82	0.151587		insI1	0.502773	90.17	106.6	0.241488		insI1	0.35219	97.13	86.02	-0.175245		insI1	0.256884	97.13	44.13	-1.13816		insI1	0.173233	90	66	-0.447459		insI1	0.501179	90	75.67	-0.250204
insI1	0.426285	90.17	97.86	0.118072		insI1	0.530021	76.36	86.1	0.173196		insI1	0.816858	103.9	101.8	-0.0294581		insI1	0.506791	88.24	215.6	1.28885		insI1	0.100954	119	91.33	-0.381801		insI1	0.07418	76	66	-0.203533
insI1	0.912785	78.46	78.23	-0.00423537		insI1	0.612237	78.46	83.6	0.0915456		insI1	0.875773	88.24	86.4	-0.0304015		insI1	0.523624	103.9	219.8	1.081		insI1	0.008811	76	66.67	-0.188962		insI1	0.188309	119	92.33	-0.36609
insJ	0.356391	5.419	15.28	1.49555		insJ	0.847704	5.419	6.22	0.198888		insJ	0.289532	12.38	8.515	-0.539933		insJ	0.422167	12.38	170	3.77945		insJ	0.471921	13	7.667	-0.761778		insJ	0.741801	13	12.67	-0.0370951
insL1	0.793492	67.79	72	0.0869244		insL1	0.148726	69.64	51.58	-0.433104		insL1	0.535139	59.21	68.76	0.215729		insL1	0.401618	60.58	44.97	-0.429879		insL1	>0,999999	48.67	48.67	0		insL1	0.455669	46	44.67	-0.0423276
insL1	0.925094	67.42	68.48	0.0225061		insL1	0.222063	67.79	51.69	-0.391187		insL1	0.625271	60.58	69.96	0.207689		insL1	0.474381	59.21	45.66	-0.37491		insL1	0.593162	46	50	0.120294		insL1	0.05612	48.67	41.67	-0.224024
insL1	0.991358	69.64	69.8	0.00331083		insL1	0.274935	67.42	52.9	-0.349909		insL1	0.626481	60.34	68.85	0.190342		insL1	0.479851	60.34	45.24	-0.415516		insL1	0.442227	46.33	51	0.138551		insL1	0.063414	46.33	43	-0.10761
insQ	0.106594	13.07	21.24	0.700525		insQ	0.362039	13.07	22.88	0.807828		insQ	0.082447	4.103	7.885	0.942432		insQ	0.217776	4.103	2.527	-0.699253		insQ	0.069566	11.67	5.333	-1.12979		insQ	0.08902	11.67	18	0.625192
intA	0.31244	41.73	25.53	-0.708891		intA	0.431108	41.73	30.18	-0.467492		intA	0.284717	47.94	23.4	-1.03472		intA	0.005566	47.94	29.14	-0.718229		intA	0.194284	47.67	24.33	-0.970345		intA	0.018054	47.67	37	-0.365556
intD	0.931415	38.67	40.31	0.059923		intD	0.454026	38.67	86.52	1.16182		intD	0.704585	42.8	32.67	-0.389644		intD	0.234229	42.8	20.49	-1.06269		intD	>0,999999	33.67	33.67	0		intD	0.675022	33.67	31	-0.119196
intE	0.978498	26.52	26.78	0.0140752		intE	0.903952	26.52	23.79	-0.156726		intE	0.809415	31.96	33.03	0.0475096		intE	0.624631	31.96	19.87	-0.685676		intE	0.134162	28.67	17.33	-0.72627		intE	0.07418	28.67	30.67	0.0972863
intF	0.413373	106.8	94	-0.184179		intF	0.019848	106.8	34.3	-1.63863		intF	0.629898	123.4	129.2	0.0662637		intF	0.181912	123.4	59.95	-1.04151		intF	0.035099	123	99	-0.313158		intF	0.082086	123	89	-0.466781
intR	0.323405	11.85	5.128	-1.20842		intR	0.648406	11.85	7.324	-0.694183		intR	0.19932	3.007	10.23	1.76641		intR	0.257511	3.007	6.704	1.1567		intR	0.039012	10.33	6	-0.783806		intR	0.560059	10.33	8.333	-0.309932
intS	0.489577	49.21	37.2	-0.403649		intS	0.616227	49.21	72.39	0.556839		intS	0.092153	29.68	24.87	-0.255085		intS	0.753584	29.68	25.33	-0.228644		intS	0.076616	51	32.33	-0.657624		intS	0.070497	51	39.67	-0.362449
intZ	0.776835	26.42	28.11	0.089453		intZ	0.002518	26.42	9.157	-1.52868		intZ	0.307647	60.34	30.85	-0.967844		intZ	0.249435	60.34	20.58	-1.55187		intZ	0.237927	17	21.33	0.327349		intZ	0.440935	17	23.33	0.456652
iraD	0.051137	32.21	48.55	0.591963		iraD	0.689339	32.21	23.76	-0.438974		iraD	0.322027	63.93	39.96	-0.677937		iraD	0.476494	63.93	27.66	-1.20869		iraD	0.051583	53	34.67	-0.612305		iraD	0.935673	53	54	0.026967
iraM	0.42265	1	1.455	0.541019		iraM		1	1			iraM		1	1			iraM	0.42265	1	2.133	1.09288		iraM		1	1	0		iraM		1	1	0
iraP	0.138144	6.892	3.07	-1.16668		iraP	0.166954	6.892	1	-2.78492		iraP	0.42265	2.204	3.085	0.485146		iraP	0.42265	2.204	3.59	0.70386		iraP	0.42265	6.667	7	0.0703172		iraP	0.666667	6.667	6.333	-0.0741486
iroK		1	1			iroK		1	1			iroK	0.42265	2.226	1.188	-0.905919		iroK	0.42265	2.226	1	-1.15445		iroK	0.42265	1	1.333	0.414677		iroK		1	1	0
iscA		1	1			iscA	0.42265	1	4.578	2.19472		iscA		1	1			iscA		1	1			iscA		1	1	0		iscA		1	1	0
iscR	0.174914	5.226	8.446	0.692561		iscR	0.349465	5.226	36.48	2.80333		iscR	0.444448	3.032	12.06	1.99189		iscR	0.313877	3.032	1.417	-1.09743		iscR	0.225403	12.67	11.67	-0.118612		iscR	0.084791	12.67	3.333	-1.92652
iscS	0.42265	1	1.074	0.102994		iscS	0.359771	1	2.272	1.18396		iscS	0.42265	1	1.07	0.0976108		iscS	0.42265	1	2.997	1.58352		iscS	0.183503	1.667	1	-0.737254		iscS	0.183503	1.667	1	-0.737254
iscU		1	1			iscU		1	1			iscU		1	1			iscU		1	1			iscU	0.42265	1	1.333	0.414677		iscU		1	1	0
iscX	0.210994	1.531	3.543	1.2105		iscX	0.42265	1.531	1	-0.614474		iscX		1	1			iscX		1	1			iscX		1	1	0		iscX	0.199359	1	2.667	1.41522
ispA		1	1			ispA		1	1			ispA		1	1			ispA	0.42265	1	2.022	1.01578		ispA	0.42265	1	1.333	0.414677		ispA	0.42265	1	1.333	0.414677
ispB	0.42265	1	1.309	0.388465		ispB	0.42265	1	2.001	1.00072		ispB	0.42265	1.23	1	-0.298658		ispB	0.42265	1.23	1.141	-0.10836		ispB		1	1	0		ispB		1	1	0
ispD		1	1			ispD	0.42265	1	2.093	1.06557		ispD		1	1			ispD		1	1			ispD		1	1	0		ispD	0.183503	1	1.667	0.737254
ispE		1	1			ispE		1	1			ispE		1	1			ispE		1	1			ispE		1	1	0		ispE		1	1	0
ispF	0.877779	1.189	1.14	-0.0607149		ispF	0.42265	1.189	1.035	-0.200118		ispF	0.42265	1.078	1.07	-0.0107464		ispF	0.28251	1.078	13.28	3.62283		ispF	0.225403	1	3	1.58496		ispF	0.225403	1	2	1
ispG	0.42265	1	1.021	0.0299829		ispG		1	1			ispG	0.42265	2.009	2.421	0.269126		ispG	0.42265	2.009	15.28	2.9271		ispG	0.015268	1.333	6.667	2.32236		ispG	0.183503	1.333	2	0.585323
ispH	0.872962	2.717	3.109	0.194436		ispH	0.20277	2.717	1	-1.44201		ispH	0.42265	1.186	1	-0.246104		ispH	0.42265	1.186	1.18	-0.00731715		ispH	0.225403	3	1	-1.58496		ispH	0.909833	3	3.333	0.151859
ispU	0.42265	2.23	1.021	-1.12706		ispU	0.508621	2.23	1.173	-0.926841		ispU	0.42265	1	3.03	1.59932		ispU		1	1			ispU		1	1	0		ispU		1	1	0
isrC	0.499677	6.154	7.018	0.189536		isrC	0.424375	6.154	49.2	2.99906		isrC	0.383077	18.92	7.599	-1.31603		isrC	0.170507	18.92	6.079	-1.63801		isrC		8	16	1		isrC	0.237927	8	3.667	-1.1254
istR	0.352845	52.88	37.05	-0.513249		istR	0.00411	52.88	27.53	-0.941718		istR	0.005844	40.58	11.51	-1.81788		istR	0.307181	40.58	242.1	2.57676		istR	7.1e-05	63.67	24	-1.40758		istR	0.007514	63.67	47	-0.437953
ivbL	0.577808	20.28	25.11	0.308204		ivbL	0.001101	20.28	2.728	-2.89414		ivbL	0.034235	9.931	14.84	0.57948		ivbL	0.55705	9.931	7.846	-0.339982		ivbL	0.853353	19	19.67	0.0499975		ivbL	0.669711	19	17	-0.160465
ivy	0.11721	43.64	61.17	0.487173		ivy	0.331439	43.64	79.69	0.868748		ivy	0.403469	54.16	34.58	-0.64729		ivy	0.364618	54.16	46.22	-0.22871		ivy	0.220193	58	48.33	-0.263134		ivy	0.924272	58	56.67	-0.0334677
katE	0.4899	27.48	36.27	0.400395		katE	0.003981	27.48	13.35	-1.04154		katE	0.619672	27.29	17.06	-0.677755		katE	0.329773	27.29	9.608	-1.50606		katE	0.525874	20.67	31	0.58473		katE	0.655119	20.67	17.67	-0.226236
kbaY	0.188125	52.64	57.11	0.117584		kbaY	0.298724	52.64	19.74	-1.41504		kbaY	0.074029	60.45	102.9	0.767429		kbaY	0.526403	60.45	47.13	-0.359097		kbaY	0.043855	82	56.67	-0.533039		kbaY	0.248161	82	55	-0.576192
kbaZ	0.468355	26.19	21.95	-0.254795		kbaZ	0.450413	26.19	19.99	-0.389738		kbaZ	0.555	14.04	10.27	-0.451107		kbaZ	0.057571	14.04	30.16	1.10309		kbaZ	0.007797	25	12	-1.05889		kbaZ	0.647364	25	21	-0.251539
kch	0.065742	8.258	2.429	-1.76543		kch	0.029475	8.258	3.01	-1.45603		kch	0.42265	2.29	3.559	0.636124		kch	0.42265	2.29	2.286	-0.00252219		kch	>0,999999	7.333	7.333	0		kch	0.528595	7.333	8	0.125596
kdgR	0.466159	15.1	21.79	0.529118		kdgR	0.854537	15.1	13.1	-0.204982		kdgR	0.344048	17.65	4.709	-1.90618		kdgR	0.713254	17.65	11.45	-0.624321		kdgR	0.70723	15	17	0.180572		kdgR	0.74727	15	17.67	0.23634
kdgT	0.515014	62.65	84.93	0.43896		kdgT	0.125565	62.65	15.44	-2.02064		kdgT	0.053011	77.54	56.86	-0.447527		kdgT	0.725882	77.54	69.32	-0.161669		kdgT	0.073177	108	64.67	-0.739863		kdgT	0.029272	108	75	-0.526069
kdpA	0.62605	30.22	39.72	0.394362		kdpA	0.814623	30.22	22.53	-0.423656		kdpA	0.868656	19.83	21.65	0.126682		kdpA	0.032302	19.83	31.87	0.684514		kdpA	0.269703	35.33	34	-0.055359		kdpA	0.023376	35.33	41	0.21473
kdpB	0.294179	38.61	21.65	-0.834608		kdpB	0.211616	38.61	14.81	-1.3824		kdpB	0.403348	40.64	30.26	-0.425488		kdpB	0.326615	40.64	25	-0.700972		kdpB	0.728021	21	24	0.192645		kdpB	>0,999999	21	21	0
kdpC	0.101424	12.51	17.91	0.517684		kdpC	0.734842	12.51	16.66	0.413307		kdpC	0.923733	6.956	7.615	0.130586		kdpC	0.178422	6.956	16.68	1.26179		kdpC	0.528595	14	13.33	-0.07075		kdpC	0.323519	14	11	-0.347923
kdpD	0.692732	69.02	90.32	0.388031		kdpD	0.781399	69.02	57.02	-0.275546		kdpD	0.56563	71.52	44.64	-0.68001		kdpD	0.473733	71.52	49.91	-0.519018		kdpD	0.669711	40	42	0.0703893		kdpD	0.030139	40	53	0.405992
kdpE	0.443273	4.725	2.052	-1.20328		kdpE	0.191973	4.725	1	-2.24031		kdpE	0.617826	7.928	5.837	-0.44173		kdpE	0.18507	7.928	2.133	-1.89407		kdpE	0.162782	6	1	-2.58496		kdpE	0.477767	6	5	-0.263034
kdpF	0.065796	2.048	1	-1.03422		kdpF	0.153247	2.048	1.133	-0.854068		kdpF	0.466462	1.987	6.078	1.613		kdpF	0.42265	1.987	1.536	-0.371414		kdpF	0.225403	1.333	9.333	2.80766		kdpF	0.127643	1.333	5	1.90725
kdsA		1	1			kdsA		1	1			kdsA	0.42265	4.386	1	-2.13291		kdsA	0.42265	4.386	1	-2.13291		kdsA		1	1	0		kdsA	0.225403	1	2	1
kdsB	0.893958	1.233	1.179	-0.0646091		kdsB	0.42265	1.233	1	-0.302173		kdsB		1	1			kdsB		1	1			kdsB		1	1	0		kdsB		1	1	0
kdsC	0.996384	5.513	5.48	-0.00866171		kdsC	0.248753	5.513	1.477	-1.90017		kdsC	0.263227	25.86	5.256	-2.29869		kdsC	0.425002	25.86	19.46	-0.410211		kdsC	0.269703	2.333	1	-1.22219		kdsC	0.269703	2.333	1	-1.22219
kdsD	0.543032	103	129.2	0.326962		kdsD	0.287287	103	151.7	0.558577		kdsD	0.318084	125.6	185.5	0.562583		kdsD	0.901226	125.6	121.9	-0.0431383		kdsD	0.116611	123.3	155.7	0.336596		kdsD	0.361178	123.3	163.3	0.405352
kduD	0.725597	43.14	47.21	0.130066		kduD	0.098164	43.14	22.05	-0.968248		kduD	0.284593	21.61	46.37	1.10149		kduD	0.696109	21.61	18.7	-0.208661		kduD	0.241902	41.33	38	-0.12119		kduD	0.093307	41.33	51	0.303308
kduI	0.242009	37.59	56.05	0.576365		kduI	0.404603	37.59	55.09	0.551442		kduI	0.846951	42.13	45.96	0.125531		kduI	0.467037	42.13	240.3	2.51192		kduI	0.02879	45	26.67	-0.754707		kduI		45	35	-0.36257
kefC	0.729104	62.76	59.09	-0.0869314		kefC	0.276318	62.76	40.15	-0.644445		kefC	0.357396	54.59	81.52	0.578517		kefC	0.213277	54.59	38.2	-0.515064		kefC	0.248823	82.33	67	-0.297257		kefC	0.012454	82.33	41.33	-0.994229
kefF	0.365703	22.34	14.14	-0.659847		kefF	0.095693	22.34	34.38	0.62194		kefF	0.700763	12.51	17.33	0.47019		kefF	0.775403	12.51	11.5	-0.121448		kefF	0.283217	24.33	13	-0.904225		kefF	0.555051	24.33	29	0.253317
kgtP	0.008077	51.05	39.54	-0.368598		kgtP	0.409494	51.05	28.67	-0.832369		kgtP	0.465073	41.56	52.24	0.329959		kgtP	0.591337	41.56	29.86	-0.476981		kgtP	0.003364	45.33	75.67	0.739255		kgtP	0.00726	45.33	69	0.60613
kilR	0.201559	1.456	1	-0.54201		kilR	0.488642	1.456	5.09	1.80566		kilR		1	1			kilR		1	1			kilR	0.003442	1.333	7	2.39268		kilR	0.225403	1.333	51.33	5.26705
kptA	0.528912	45.7	47.41	0.0529972		kptA	0.467034	45.7	65.12	0.510907		kptA	0.348565	63.66	141.2	1.14928		kptA	0.309635	63.66	39.84	-0.67617		kptA	0.04881	65	71.33	0.134069		kptA	0.182481	65	78.33	0.269125
lacA	0.515921	26.1	41.39	0.665232		lacA	0.24086	26.1	11.13	-1.2296		lacA	0.667544	11.49	17.24	0.585381		lacA	0.835134	11.49	14.36	0.321677		lacA	0.339173	18.67	14.33	-0.381683		lacA	0.522182	18.67	22	0.236782
lacI	0.733522	37.31	31.99	-0.221941		lacI	0.090274	37.31	12.86	-1.53667		lacI	0.234457	23.46	50.29	1.10007		lacI	0.37728	23.46	48.4	1.0448		lacI	0.367582	30	43.67	0.54168		lacI	0.225403	30	41	0.450661
lacY	0.742534	57.92	48.47	-0.25697		lacY	0.238416	57.92	31.03	-0.900398		lacY	0.343679	104.5	82.1	-0.348049		lacY	0.444053	104.5	67.41	-0.632468		lacY	0.909833	55.33	55	-0.00863031		lacY	0.860626	55.33	57	0.0429
lacZ	0.947249	71.97	70.62	-0.0273188		lacZ	0.111065	71.97	31.88	-1.17474		lacZ	0.310454	88.91	72.15	-0.301346		lacZ	0.010121	88.91	29.18	-1.60737		lacZ	0.172377	33	73.33	1.15194		lacZ	0.116837	33	70.67	1.09863
ldcA	0.514828	4.29	2.05	-1.06535		ldcA	0.787688	4.29	3.152	-0.44471		ldcA	0.42265	1.489	1.615	0.11719		ldcA	0.42265	1.489	1.812	0.283239		ldcA	0.269703	1.667	3	0.847708		ldcA	0.42265	1.667	2.333	0.484932
ldcC	0.794995	109.9	115.6	0.07295		ldcC	0.150231	109.9	40.92	-1.42531		ldcC	0.131099	84.67	134.7	0.669827		ldcC	0.287996	84.67	106.5	0.330931		ldcC	0.199407	96.67	84.67	-0.191217		ldcC	0.051282	96.67	84.33	-0.197022
ldhA	0.590767	18.82	10.16	-0.889366		ldhA	0.528795	18.82	10.5	-0.841877		ldhA	0.546702	20.1	12.59	-0.674917		ldhA	0.24142	20.1	6.464	-1.6367		ldhA	0.323519	19	16	-0.247928		ldhA	0.003442	19	13.33	-0.511323
ldrA	0.42265	1	1.845	0.883621		ldrA		1	1			ldrA	0.42265	1.013	1	-0.0186342		ldrA	0.42265	1.013	2.457	1.27826		ldrA		1	1	0		ldrA		1	1	0
ldrB		1	1			ldrB		1	1			ldrB		1	1			ldrB		1	1			ldrB		1	1	0		ldrB		1	1	0
ldrC	0.42265	1	1.738	0.797428		ldrC		1	1			ldrC	0.42265	1.013	1	-0.0186342		ldrC	0.42265	1.013	2.361	1.22076		ldrC		1	1	0		ldrC		1	1	0
ldrD	0.260422	7.718	15.42	0.998504		ldrD	0.01791	7.718	3.497	-1.14211		ldrD	0.531886	2.074	3.772	0.862914		ldrD	0.194887	2.074	4.485	1.11269		ldrD	0.39089	10	4.667	-1.09943		ldrD	0.225403	10	12	0.263034
ldtA	0.033472	23.44	11.76	-0.995085		ldtA	0.121575	23.44	7.435	-1.65657		ldtA	0.490462	10.9	15.24	0.483535		ldtA	0.555267	10.9	8.072	-0.43333		ldtA	0.300146	26	22	-0.241008		ldtA	0.225403	26	31	0.253757
ldtB	0.292998	41.67	26.22	-0.668341		ldtB	0.822087	41.67	34.87	-0.257023		ldtB	0.989841	35.51	35.26	-0.0101929		ldtB	0.348802	35.51	17.11	-1.05339		ldtB	0.514682	20.67	15	-0.462576		ldtB	0.318995	20.67	15.33	-0.431181
ldtC	0.775032	12.84	9.686	-0.406672		ldtC	0.35749	12.84	5.274	-1.28368		ldtC	0.308688	5.934	17.17	1.53281		ldtC	0.686343	5.934	7.364	0.311485		ldtC	0.028714	25	15	-0.736966		ldtC	0.013072	25	10	-1.32193
ldtD	0.276868	50.31	36.49	-0.463344		ldtD	0.102163	50.31	36.8	-0.451139		ldtD	0.825984	19.51	22.32	0.194123		ldtD	0.577825	19.51	24.71	0.340881		ldtD	0.003884	42.67	37.33	-0.192887		ldtD	0.026271	42.67	48	0.169812
ldtE	0.76637	18.42	22.36	0.279647		ldtE	0.428346	18.42	9.297	-0.986436		ldtE	0.620229	9.79	5.063	-0.951316		ldtE	0.915247	9.79	11.29	0.205665		ldtE	0.664212	28	38.33	0.453047		ldtE	0.936096	28	26.67	-0.070209
lepA	0.968394	5.846	5.794	-0.0128901		lepA	0.304196	5.846	1.397	-2.06512		lepA	0.099671	2.882	18.53	2.68472		lepA	0.581292	2.882	4.38	0.603861		lepA	0.045857	2.667	17	2.67225		lepA	0.477767	2.667	1.667	-0.677964
lepB	0.42265	1	1.074	0.102994		lepB	0.42265	1	1.725	0.786596		lepB	0.42265	2.914	1	-1.543		lepB	0.558869	2.914	1.417	-1.04016		lepB		1	1	0		lepB		1	1	0
leuA	0.157161	100.7	170.6	0.760554		leuA	0.843797	100.7	91.48	-0.138535		leuA	0.319278	174.5	146	-0.257259		leuA	0.653478	174.5	166.3	-0.0694389		leuA	0.159641	175	118.7	-0.560035		leuA	0.025288	175	112.7	-0.634867
leuB	0.316345	144.9	86.33	-0.747124		leuB	0.718123	144.9	124.8	-0.21544		leuB	0.907751	118.7	113.5	-0.0646276		leuB	0.109559	118.7	48.85	-1.28089		leuB	0.225403	123	115	-0.0970245		leuB	0.77283	123	118.3	-0.0562082
leuC	0.459477	78.29	94.17	0.266439		leuC	0.9202	78.29	75.88	-0.0451084		leuC	0.789473	91.25	93.14	0.0295763		leuC	0.458143	91.25	56.5	-0.691574		leuC	0.001478	94.67	79.67	-0.248871		leuC	0.090653	94.67	67	-0.498746
leuD	0.746845	12.35	14.46	0.227557		leuD	0.462339	12.35	38.99	1.65859		leuD	0.363677	19.21	21.18	0.140845		leuD	0.200493	19.21	6.218	-1.62733		leuD	0.062333	24.33	10	-1.28274		leuD	0.039984	24.33	10.33	-1.2359
leuE	0.689159	3.213	2.681	-0.26115		leuE	0.661124	3.213	4.356	0.439083		leuE	0.42265	1.489	2.042	0.455639		leuE	0.348089	1.489	10.1	2.76194		leuE	0.053271	8.667	5	-0.793605		leuE	0.008163	8.667	5	-0.793605
leuL	0.565724	11.39	9.919	-0.199501		leuL	0.925515	11.39	12.27	0.107368		leuL	0.953069	34.43	35.04	0.0253366		leuL	0.015231	34.43	14.33	-1.26463		leuL	0.593162	20	16	-0.321928		leuL	0.477767	20	22	0.137504
leuO	0.277338	118.3	91.97	-0.363215		leuO	0.45161	118.3	87.46	-0.435755		leuO	0.282926	129.5	99.43	-0.381199		leuO	0.03405	129.5	68.91	-0.910167		leuO	0.092319	107	56.67	-0.916954		leuO	0.007785	107	77.67	-0.462181
leuP	0.736834	4.137	2.899	-0.51303		leuP	0.78003	4.137	2.81	-0.558015		leuP	0.12622	13.93	4.892	-1.5097		leuP	0.126282	13.93	4.808	-1.53469		leuP	0.241902	9.667	13	0.427371		leuP	0.249521	9.667	14.33	0.567898
leuQ	0.470351	3.931	2.818	-0.480225		leuQ	0.72382	3.931	6.091	0.631783		leuQ	0.287316	1.443	2.447	0.761943		leuQ	0.257765	1.443	2.886	1		leuQ	0.214919	9	13.67	0.603016		leuQ	0.083065	9	19.33	1.10284
leuS	0.282045	1.429	2.969	1.05497		leuS	0.197951	1.429	12.9	3.17429		leuS	0.42265	1.381	1.165	-0.245383		leuS	0.187964	1.381	3.448	1.32005		leuS	0.42265	2.333	2	-0.222186		leuS	0.183503	2.333	3	0.362776
leuT	0.878267	3.134	2.787	-0.169292		leuT	0.588996	3.134	6.778	1.11285		leuT	0.56201	3.526	2.141	-0.719748		leuT	0.399528	3.526	1.528	-1.20639		leuT	0.212274	10.33	14	0.438587		leuT	0.015268	10.33	13	0.331671
leuU		1	1			leuU		1	1			leuU		1	1			leuU		1	1			leuU		1	1	0		leuU		1	1	0
leuV	0.667293	3.189	2.371	-0.427608		leuV	0.439802	3.189	7.469	1.22781		leuV	0.592977	1.378	1.818	0.399776		leuV	0.552287	1.378	1.902	0.464941		leuV	0.020204	7	11	0.652077		leuV	0.020204	7	11	0.652077
leuW		1	1			leuW		1	1			leuW		1	1			leuW		1	1			leuW		1	1	0		leuW		1	1	0
leuX	0.42265	2.954	6.666	1.17415		leuX	0.42265	2.954	1	-1.56267		leuX	0.329096	3.438	3.945	0.198456		leuX	0.980116	3.438	3.387	-0.0215616		leuX	0.049414	5	10	1		leuX	0.003317	5	15	1.58496
leuZ		1	1			leuZ		1	1			leuZ		1	1			leuZ		1	1			leuZ		1	1	0		leuZ		1	1	0
lexA	0.854116	2.098	1.802	-0.219416		lexA	0.257194	2.098	1	-1.06901		lexA		1	1			lexA		1	1			lexA		1	1	0		lexA		1	1	0
lgt	0.185001	1.21	2.006	0.729315		lgt	0.487393	1.21	2.104	0.798128		lgt	0.42265	1	2.482	1.3115		lgt	0.31964	1	3.949	1.98149		lgt	0.42265	2	1.667	-0.262746		lgt		2	2	0
lhgO	0.473023	37.02	43.17	0.221724		lhgO	0.520258	37.02	46.15	0.318026		lhgO	0.58044	57.35	60.06	0.066611		lhgO	0.430267	57.35	24.25	-1.24181		lhgO	0.509786	32.67	43	0.39637		lhgO	0.58426	32.67	28	-0.22254
lhr	0.990591	52.5	52.28	-0.00605828		lhr	0.729033	52.5	45.82	-0.19634		lhr	0.639808	45.54	60.54	0.410754		lhr	0.512516	45.54	35.1	-0.375663		lhr	0.035741	48.67	68	0.482502		lhr	0.367591	48.67	61	0.325776
ligA	0.42265	1.473	1	-0.558757		ligA	0.42265	1.473	1.173	-0.328554		ligA	0.42265	1	1.212	0.27739		ligA	0.42265	1	1.022	0.0313952		ligA	0.42265	1.333	1	-0.414677		ligA	0.42265	1.333	1	-0.414677
ligT	0.837744	47.42	49.21	0.0534559		ligT	0.269918	47.42	19.59	-1.27538		ligT	0.825162	30.31	33.52	0.145228		ligT	0.986549	30.31	30.06	-0.0119488		ligT	0.100056	51	36.67	-0.475897		ligT	0.021857	51	18.33	-1.47629
lipA	0.187122	1.665	1	-0.735522		lipA	0.408036	1.665	78.67	5.56222		lipA	0.669096	1.488	1.188	-0.32484		lipA	0.363394	1.488	14.45	3.27962		lipA	0.42265	1.333	1	-0.414677		lipA	0.199359	1.333	3	1.17029
lipB	0.42265	8.051	6.165	-0.385067		lipB	0.713676	8.051	14.99	0.89676		lipB	0.366112	1	3.505	1.80941		lipB	0.370259	1	16.17	4.01525		lipB	0.275934	7.333	1.333	-2.45973		lipB	0.183503	7.333	16	1.1256
lit	0.42265	1.625	1	-0.70044		lit	0.442984	1.625	1.022	-0.669045		lit	0.42265	1.424	1	-0.509949		lit	0.546309	1.424	3.135	1.13852		lit	0.42265	2	1.667	-0.262746		lit		2	2	0
livF	0.531589	34.67	48.95	0.497621		livF	0.444389	34.67	54.57	0.65442		livF	0.707683	49.78	41.07	-0.277481		livF	0.521908	49.78	34.01	-0.549607		livF	0.048988	78.33	50.67	-0.628433		livF	0.190481	78.33	53	-0.563573
livG	0.842072	23.1	25.9	0.165059		livG	0.069529	23.1	8.942	-1.36922		livG	0.940977	27.91	27.29	-0.0324097		livG	0.183868	27.91	16.17	-0.787462		livG	>0,999999	31	31	0		livG	0.009133	31	37	0.255257
livH	0.016776	113.3	175.8	0.633787		livH	0.986613	113.3	114.8	0.0189748		livH	0.801803	165	159.3	-0.0507198		livH	0.446101	165	108.1	-0.6101		livH	0.123679	206	163.7	-0.33159		livH	0.002028	206	142	-0.536753
livK	0.351711	85.22	115.2	0.434877		livK	0.324323	85.22	183.9	1.10966		livK	0.417502	137	154.9	0.177161		livK	0.978413	137	136.3	-0.00739033		livK	0.092258	174	121	-0.52408		livK	0.000426	174	103.7	-0.746671
livM	0.333613	119	76.88	-0.630281		livM	0.050139	119	26.36	-2.17454		livM	0.598573	120.3	151.8	0.335535		livM	0.777257	120.3	111	-0.116077		livM	0.183705	135	150	0.152003		livM	0.942799	135	136.3	0.0138262
lldR	0.227597	61.19	75.12	0.295901		lldR	0.46912	61.19	135.8	1.15012		lldR	0.005671	65.82	45.12	-0.544759		lldR	0.409481	65.82	46.17	-0.51157		lldR	0.361128	101	61.33	-0.71969		lldR	0.449461	101	94	-0.103623
lnt	0.42265	1	9.594	3.26213		lnt	0.42265	1	1.173	0.230203		lnt	0.42265	1.316	1	-0.396159		lnt	0.42265	1.316	1.575	0.259192		lnt	0.42265	1	1.333	0.414677		lnt		1	1	0
loiP	0.84451	76.38	73.01	-0.0651008		loiP	0.038812	76.38	28.78	-1.40813		loiP	0.143149	116.9	63.05	-0.890707		loiP	0.442937	116.9	66.53	-0.813198		loiP	0.00112	81.33	55	-0.564356		loiP	0.367918	81.33	77	-0.0789292
lolA		1	1			lolA		1	1			lolA	0.42265	1	1.307	0.386259		lolA	0.42265	1	10.03	3.32625		lolA		1	1	0		lolA		1	1	0
lolB		1	1			lolB		1	1			lolB		1	1			lolB		1	1			lolB		1	1	0		lolB	0.183503	1	1.667	0.737254
lolC	0.42265	1	1.759	0.814755		lolC	0.42265	1	1.081	0.112367		lolC	0.445827	1.511	13.43	3.15188		lolC	0.42265	1.511	9.594	2.66663		lolC		1	1	0		lolC	0.269703	1	2.333	1.22219
lolD	0.42265	1.277	1	-0.352759		lolD	0.42265	1.277	2.461	0.946486		lolD		1	1			lolD		1	1			lolD		1	1	0		lolD	0.225403	1	2	1
lolE	0.590421	4.178	1.845	-1.17919		lolE	0.44613	4.178	1.127	-1.89032		lolE	0.42265	1.987	1.639	-0.277776		lolE	0.546253	1.987	2.535	0.351394		lolE	0.225403	2	3	0.584963		lolE		2	2	0
lon	0.843268	1.647	1.435	-0.19879		lon	0.42265	1.647	3.105	0.914753		lon	0.400238	1	4.071	2.02538		lon	0.117021	1	4.038	2.01364		lon	0.225403	1	2	1		lon		1	1	0
lpd	0.646323	1.841	2.756	0.582086		lpd	0.377639	1.841	16.5	3.1639		lpd	0.42265	1	1.022	0.0313952		lpd	0.357994	1	11.9	3.57289		lpd	0.199359	2.667	1	-1.41522		lpd	0.269703	2.667	4	0.584782
lplA	0.595041	59.61	48.08	-0.310117		lplA	0.71976	59.61	49.75	-0.260858		lplA	0.990765	68.42	68.63	0.00442125		lplA	0.923195	68.42	73.91	0.111351		lplA	0.463345	56	80.67	0.526605		lplA	0.669711	56	64	0.192645
lplT	0.671848	74.94	79.38	0.0830396		lplT	0.352596	74.94	58.63	-0.354097		lplT	0.837581	59.7	54.65	-0.127509		lplT	0.16078	59.7	39.88	-0.582066		lplT	0.169745	92	47	-0.968973		lplT	0.216265	92	58	-0.665581
lpoB	0.965292	4.656	4.585	-0.0221693		lpoB	0.757204	4.656	6.384	0.45537		lpoB	0.342228	5.845	1	-2.5472		lpoB	0.787251	5.845	6.455	0.143214		lpoB	0.42265	2	1.667	-0.262746		lpoB	0.42265	2	2.333	0.222186
lpp	0.816645	2.394	3.227	0.43077		lpp	0.999049	2.394	2.397	0.00180676		lpp	0.459744	1.208	4.331	1.84208		lpp	0.485785	1.208	2.99	1.30753		lpp		1	1	0		lpp		1	1	0
lptA		1	1			lptA		1	1			lptA		1	1			lptA		1	1			lptA		1	1	0		lptA	0.225403	1	2	1
lptB		1	1			lptB		1	1			lptB		1	1			lptB		1	1			lptB	0.225403	1	2	1		lptB		1	1	0
lptC	0.113465	16.22	3.123	-2.37677		lptC	0.030552	16.22	2.087	-2.95827		lptC	0.189769	13.58	2.317	-2.55115		lptC	0.133792	13.58	2.917	-2.21893		lptC	0.114562	29	1	-4.85798		lptC	0.124782	29	1.667	-4.12073
lptD	0.398516	3.225	1.352	-1.2542		lptD	0.7484	3.225	4.946	0.616963		lptD	0.463929	3.673	5.739	0.64384		lptD	0.369511	3.673	8.179	1.15497		lptD	0.42265	1	1.333	0.414677		lptD		1	3	1.58496
lptE	0.42265	1	1.095	0.130931		lptE	0.42265	1	1.817	0.861558		lptE	0.42265	1.533	1	-0.616358		lptE	0.42265	1.533	1	-0.616358		lptE		1	1	0		lptE		1	1	0
lptF		1	1			lptF	0.42265	1	1.088	0.121679		lptF	0.42265	1	1.035	0.0496308		lptF	0.42265	1	1.299	0.377401		lptF		1	1	0		lptF		1	1	0
lptG	0.42265	1	3.169	1.66403		lptG	0.42265	1	1.173	0.230203		lptG	0.42265	1.489	1	-0.574344		lptG	0.048723	1.489	4.568	1.61722		lptG	0.225403	1	6	2.58496		lptG		1	1	0
lpxA		1	1			lpxA		1	1			lpxA	0.42265	1	1.093	0.128293		lpxA	0.42265	1	1.299	0.377401		lpxA		1	1	0		lpxA		1	1	0
lpxB	0.475654	1.679	1.074	-0.644608		lpxB	0.480765	1.679	7.891	2.23261		lpxB	0.21118	1.251	2.179	0.800584		lpxB	0.432249	1.251	7.846	2.64888		lpxB	0.42265	1.333	1	-0.414677		lpxB	0.42265	1.333	1	-0.414677
lpxC		1	1			lpxC		1	1			lpxC	0.42265	1	1.354	0.437228		lpxC		1	1			lpxC		1	1	0		lpxC		1	1	0
lpxD	0.42265	1.146	1	-0.196607		lpxD	0.42265	1.146	1.127	-0.0241195		lpxD		1	1			lpxD		1	1			lpxD		1	1	0		lpxD		1	1	0
lpxH		1	1			lpxH		1	1			lpxH		1	1			lpxH		1	1			lpxH		1	1	0		lpxH		1	1	0
lpxK	0.42265	2.649	1	-1.40545		lpxK	0.505124	2.649	13.21	2.31811		lpxK	0.42265	1	1.283	0.359521		lpxK		1	1			lpxK	0.225403	1	2	1		lpxK		1	1	0
lpxL	0.560875	6.392	3.727	-0.778253		lpxL	0.273861	6.392	1.449	-2.14121		lpxL	0.419173	1.713	9.061	2.40315		lpxL	0.185486	1.713	1	-0.776525		lpxL	0.07418	4	2	-1		lpxL	0.199359	4	2.333	-0.777814
lpxM	0.18127	10.92	13.29	0.283368		lpxM	0.059848	10.92	1.863	-2.55127		lpxM	0.114136	20.06	9.728	-1.04411		lpxM	0.06048	20.06	2.918	-2.78127		lpxM	0.107731	7	1.333	-2.39268		lpxM	0.12169	7	1	-2.80735
lpxP	0.678302	12.96	15.64	0.271175		lpxP	0.679794	12.96	16.95	0.38722		lpxP	0.252558	37.72	23.95	-0.655304		lpxP	0.211346	37.72	17.92	-1.07376		lpxP	0.839872	16	16.33	0.0294529		lpxP	0.582635	16	19	0.247928
lpxT	0.274229	4.952	12.68	1.35647		lpxT	0.40575	4.952	39.74	3.00451		lpxT	0.834969	7.347	8.36	0.186348		lpxT	0.321448	7.347	18.13	1.30315		lpxT	0.035099	13.67	19.67	0.524984		lpxT	0.237927	13.67	18	0.396984
lrhA	0.425168	73.44	43.77	-0.746624		lrhA	0.710415	73.44	94.74	0.367408		lrhA	0.206369	53.2	36.39	-0.547884		lrhA	0.160402	53.2	16.96	-1.64929		lrhA	0.005865	48	43.67	-0.136392		lrhA	0.220193	48	38.33	-0.32456
lrp	0.416067	9.304	5.723	-0.701079		lrp	0.472472	9.304	18.72	1.00866		lrp	0.276652	7.421	2.441	-1.60414		lrp	0.186227	7.421	2.119	-1.80823		lrp	0.210387	3.333	9.667	1.53625		lrp	0.147277	3.333	32.67	3.29307
lspA	0.333639	1.124	4.449	1.98484		lspA	0.42265	1.124	1.909	0.764175		lspA	0.955011	6.938	6.317	-0.13528		lspA	0.42265	6.938	1	-2.79452		lspA	0.183503	1.333	2	0.585323		lspA	0.42265	1.333	1	-0.414677
lsrA	0.782451	10.12	11.99	0.244622		lsrA	0.77583	10.12	9.135	-0.147733		lsrA	0.262724	3.32	5.846	0.816267		lsrA	0.112116	3.32	6.481	0.965033		lsrA	0.018844	12	5.667	-1.08238		lsrA	0.539434	12	9.667	-0.311894
lsrB	0.899985	16.8	18.85	0.166103		lsrB	0.805827	16.8	12.55	-0.420774		lsrB	0.958849	3.821	3.728	-0.0355484		lsrB	0.638231	3.821	5.881	0.622111		lsrB	0.159987	16.67	35	1.0701		lsrB	0.597861	16.67	19	0.188745
lsrC	0.214485	9.942	4.396	-1.17734		lsrC	0.656618	9.942	6.735	-0.561858		lsrC	0.98175	6.966	6.817	-0.0311935		lsrC	0.397097	6.966	12.84	0.882243		lsrC	0.448737	22	16.33	-0.429979		lsrC	0.26354	22	14	-0.652077
lsrD	0.402473	8.69	7.465	-0.219214		lsrD	0.407779	8.69	17.44	1.00497		lsrD	0.340432	5.822	7.814	0.424546		lsrD	0.192253	5.822	21.53	1.88676		lsrD	0.147197	18	22	0.289507		lsrD	0.741801	18	17.67	-0.0266949
lsrF	0.124795	19.69	12.29	-0.679978		lsrF	0.722416	19.69	15.55	-0.340549		lsrF	0.42265	2.117	4.009	0.921221		lsrF	0.361803	2.117	5.354	1.3386		lsrF	0.269703	7	5.667	-0.30477		lsrF	>0,999999	7	7	0
lsrG	0.821709	2.014	2.086	0.0506755		lsrG	0.144173	2.014	4.243	1.07502		lsrG	0.545281	1.771	4.142	1.22576		lsrG	0.568957	1.771	1.18	-0.585777		lsrG		4.667	1.667	-1.48524		lsrG	0.035099	4.667	1.667	-1.48524
lsrK	0.308665	16.27	26.13	0.683493		lsrK	0.35918	16.27	11.23	-0.534856		lsrK	0.078239	19.08	12.91	-0.563572		lsrK	0.72816	19.08	13.13	-0.539194		lsrK	0.42265	17.33	13	-0.41476		lsrK	0.323519	17.33	11.33	-0.613124
lsrR	0.075337	4.791	20.3	2.08308		lsrR	0.411809	4.791	56.24	3.5532		lsrR	0.784193	7.405	6.019	-0.298976		lsrR	0.471028	7.405	2.719	-1.44542		lsrR	0.174291	4.667	22	2.23694		lsrR	0.023704	4.667	12.33	1.40161
ltaE	0.896828	28.25	29.27	0.0511719		ltaE	0.156745	28.25	18	-0.650254		ltaE	0.729439	41.5	60.71	0.548823		ltaE	0.570351	41.5	35.37	-0.230585		ltaE	0.180712	32	18	-0.830075		ltaE	0.147197	32	28	-0.192645
luxS	0.956645	12.78	12.12	-0.0764981		luxS	0.860929	12.78	9.957	-0.360105		luxS	0.835788	10.07	10.77	0.0969546		luxS	0.492686	10.07	4.411	-1.19089		luxS	0.019804	8.333	6	-0.473873		luxS	0.407843	8.333	11.33	0.44324
lysA	0.288993	92.42	67.86	-0.445644		lysA	0.069961	92.42	73.02	-0.339913		lysA	0.15407	106.3	81.36	-0.38575		lysA	0.080345	106.3	59.85	-0.828718		lysA	0.113663	69.67	47	-0.567877		lysA	0.758907	69.67	72	0.0474593
lysP	0.455216	61.84	45.14	-0.454134		lysP	0.876236	61.84	57.94	-0.0939806		lysP	0.019751	38.17	24.87	-0.618033		lysP	0.303031	38.17	24.16	-0.659819		lysP	0.159489	46	27	-0.768674		lysP	0.068666	46	38.67	-0.250419
lysQ	0.42265	1.473	1.202	-0.293321		lysQ	0.508084	1.473	1.066	-0.46655		lysQ	0.234069	3.104	1.751	-0.825949		lysQ	0.010834	3.104	1	-1.63413		lysQ		2.333	2.333	0		lysQ	0.42265	2.333	2	-0.222186
lysR	0.216505	44.4	61.27	0.464621		lysR	0.915513	44.4	47.04	0.0833284		lysR	0.681705	73.73	68.6	-0.104043		lysR	0.306935	73.73	27.67	-1.41393		lysR		61	53	-0.202817		lysR	0.70723	61	59	-0.0480943
lysS	0.42265	1.277	2.788	1.12647		lysS	0.42265	1.277	3.52	1.46282		lysS	0.63028	1.814	1.456	-0.317164		lysS	0.42265	1.814	1.141	-0.668876		lysS	0.225403	2	5	1.32193		lysS	0.225403	2	1	-1
lysT	0.42265	1.386	1.031	-0.426883		lysT	0.42265	1.386	1	-0.470927		lysT	0.776922	1.532	1.671	0.125295		lysT	0.191061	1.532	1	-0.615416		lysT	0.183503	2	2.667	0.415218		lysT	0.741801	2	2.333	0.222186
lysV	0.42265	1.669	1.138	-0.552483		lysV	0.503121	1.669	1.088	-0.617305		lysV	0.053406	2.573	1.188	-1.11492		lysV	0.052768	2.573	1	-1.36345		lysV	0.42265	2.333	2.667	0.193032		lysV	0.42265	2.333	2	-0.222186
lysW	0.226491	1.572	1.074	-0.549607		lysW	0.248095	1.572	1	-0.652601		lysW	0.733794	1.619	1.33	-0.283677		lysW	0.367953	1.619	1	-0.695103		lysW	0.225403	1.667	2.667	0.677964		lysW	0.129612	1.667	3.333	0.999567
lysY	0.42265	1.647	1.181	-0.479832		lysY	0.42265	1.647	1	-0.719841		lysY	0.417357	3.179	2.248	-0.499931		lysY	0.246715	3.179	1.199	-1.40674		lysY	>0,999999	3.667	3.667	0		lysY	0.528595	3.667	3	-0.289638
lysZ	0.42265	1.582	1.224	-0.370146		lysZ	0.42265	1.582	1	-0.66175		lysZ	0.432907	1.929	1.479	-0.383231		lysZ	0.258044	1.929	1	-0.947853		lysZ	0.42265	2.333	2	-0.222186		lysZ	0.382787	2.333	3.667	0.652414
maa	0.303012	51.73	39.53	-0.388053		maa	0.231802	51.73	22.68	-1.18958		maa	0.254842	61.85	78.37	0.341528		maa	0.409723	61.85	27.52	-1.16829		maa	0.8	47	49	0.060121		maa	0.661978	47	43.33	-0.117295
macA	0.413783	24.74	12.26	-1.01289		macA	0.138234	24.74	5.104	-2.27715		macA	0.810355	16.75	21.45	0.356817		macA	0.841014	16.75	19.05	0.18563		macA	0.057191	21	19.67	-0.0943924		macA	0.022893	21	6	-1.80735
macB	0.318312	66.34	46.38	-0.516376		macB	0.309104	66.34	33.64	-0.979701		macB	0.946991	36.84	37.95	0.0428268		macB	0.248517	36.84	23.61	-0.641875		macB	0.382787	46.67	45.33	-0.0420293		macB	0.222933	46.67	26	-0.843984
maeA	0.527111	13.45	27.6	1.03706		maeA	0.411259	13.45	37.79	1.4904		maeA	0.717195	10.28	7.767	-0.404411		maeA	0.786459	10.28	13.02	0.340889		maeA	0.16605	14	18.33	0.38878		maeA	0.000864	14	25.33	0.85542
maeB	0.4697	47.32	57.66	0.285121		maeB	0.953843	47.32	48.51	0.0358321		maeB	0.157524	43.71	34.18	-0.354811		maeB	0.052457	43.71	23.87	-0.872765		maeB	0.07024	51.33	59.67	0.217204		maeB	0.832353	51.33	54.67	0.0909471
mak	0.461034	29.42	45.04	0.61441		mak	0.539915	29.42	15.64	-0.911557		mak	0.157239	52.2	70.17	0.426805		mak	0.390233	52.2	21.73	-1.26436		mak	0.360424	30.67	48.33	0.656091		mak	0.737387	30.67	32.67	0.0911383
malG	0.239998	59.63	81.19	0.445264		malG	0.319785	59.63	27.21	-1.1319		malG	0.114642	121.6	60.02	-1.01863		malG	0.036607	121.6	41.15	-1.56318		malG	0.330034	72	58	-0.311944		malG	0.352123	72	47	-0.615336
malI	0.138438	1.189	3.905	1.71557		malI	0.431294	1.189	5.342	2.16763		malI	0.667951	2.312	1.591	-0.539208		malI	0.425057	2.312	1.005	-1.20195		malI	0.207882	3.333	6	0.848141		malI	0.183503	3.333	4.667	0.485674
malK	0.767323	64.64	57.34	-0.172885		malK	0.005838	64.64	23.61	-1.45303		malK	0.810686	67.44	72.21	0.0985941		malK	0.25302	67.44	18.62	-1.85675		malK	0.339173	82.33	86.67	0.0741145		malK	0.019804	82.33	52	-0.662907
malT	0.419052	134.3	161.8	0.268752		malT	0.499974	134.3	225.8	0.749586		malT	0.373258	186.6	206.9	0.148985		malT	0.234711	186.6	382.3	1.03476		malT	0.002005	141	160.7	0.188675		malT	0.004862	141	207	0.553936
malX	0.099552	25.1	13.4	-0.905454		malX	0.245518	25.1	10.71	-1.22873		malX	0.792073	23.34	21.3	-0.131951		malX	0.84248	23.34	18.55	-0.331385		malX	0.132915	40.67	30	-0.439002		malX	0.051513	40.67	18.67	-1.12324
malY	0.516302	15.41	14.15	-0.123065		malY	0.442744	15.41	76.26	2.30706		malY	0.421637	5.005	8.044	0.684543		malY	0.408399	5.005	11.95	1.25557		malY	0.244007	29.33	10	-1.55238		malY	0.185483	29.33	15	-0.967415
malZ	0.933284	158.8	155.5	-0.0302963		malZ	0.044774	158.8	72.33	-1.13454		malZ	0.838344	125.5	128.6	0.0352033		malZ	0.81467	125.5	117.9	-0.0901236		malZ	0.192173	81	128	0.66015		malZ	0.300146	81	97	0.260063
manA	0.409608	4.584	8.395	0.872923		manA	0.6468	4.584	7.247	0.660777		manA	0.242185	1.29	4.222	1.71056		manA	0.183583	1.29	1	-0.367371		manA	0.009852	3.667	7	0.932755		manA	0.183503	3.667	2.333	-0.652414
manX	0.355506	19.85	34.38	0.792431		manX	0.089186	19.85	10.15	-0.967659		manX	0.44082	10.53	6.302	-0.740624		manX	0.923073	10.53	9.295	-0.179979		manX	0.067888	9.667	22.33	1.20784		manX	0.054413	9.667	18	0.896857
manY	0.864599	14.2	12.87	-0.141879		manY	0.500809	14.2	50.98	1.84404		manY	0.1935	4.275	2.184	-0.968952		manY	0.892948	4.275	3.716	-0.202174		manY	0.741801	5	4.667	-0.0994326		manY	0.307457	5	11.67	1.2228
manZ	0.349471	15.49	4.93	-1.65168		manZ	0.187086	15.49	4.591	-1.75446		manZ	0.592453	5.127	10.61	1.04924		manZ	0.190555	5.127	3.827	-0.421901		manZ	0.005168	17	9	-0.917538		manZ	0.147304	17	4.333	-1.9721
map		1	1			map	0.42265	1	2.507	1.32596		map		1	1			map		1	1			map		1	1	0		map		1	1	0
marA	0.429184	1.132	4.747	2.06814		marA	0.877932	1.132	1.11	-0.0283143		marA	0.42265	1.143	1.449	0.342232		marA	0.500514	1.143	2.119	0.890558		marA	0.269703	2	3.333	0.736821		marA	0.42265	2	1.667	-0.262746
marB	0.42265	3.966	1	-1.98768		marB	0.42265	3.966	3.706	-0.0978218		marB		1	1			marB	0.42265	1	1.338	0.420078		marB	0.183503	1.667	1	-0.737254		marB	0.183503	1.667	1	-0.737254
marC	0.325405	4.505	9.235	1.03558		marC	0.89016	4.505	5.282	0.229557		marC	0.932119	5.346	5.858	0.131948		marC	0.666003	5.346	7.83	0.550552		marC	0.225403	5	8	0.678072		marC		5	7	0.485427
marR	0.788698	11.8	9.236	-0.353447		marR	0.230529	11.8	23.68	1.00488		marR	0.639509	14.55	26.19	0.847997		marR	0.08445	14.55	18.68	0.360475		marR	0.249027	26.33	52.33	0.990931		marR	0.577187	26.33	34.33	0.382762
matP		1	1			matP	0.308885	1	8.414	3.07279		matP	0.42265	2.356	1	-1.23634		matP	0.42265	2.356	1	-1.23634		matP	0.225403	5	1	-2.32193		matP	0.225403	5	1	-2.32193
mazE	0.204652	1.935	10.2	2.39816		mazE	0.262016	1.935	1.133	-0.772186		mazE	0.458207	1.767	9.954	2.49397		mazE	0.402112	1.767	8.909	2.33396		mazE	0.249521	4.333	2	-1.11537		mazE	0.42265	4.333	3.667	-0.240766
mazF	0.30991	17.39	19.38	0.156311		mazF	0.130436	17.39	7.026	-1.30748		mazF	0.410123	7.517	30.31	2.01156		mazF	0.962445	7.517	7.839	0.0605126		mazF	0.647364	20	24	0.263034		mazF	0.161452	20	14.33	-0.480961
mazG	0.434218	26.94	35.38	0.393184		mazG	0.301245	26.94	14.85	-0.859287		mazG	0.512214	19.42	32.84	0.757911		mazG	0.825331	19.42	23.26	0.260308		mazG	0.177049	22	16.67	-0.400249		mazG	0.12169	22	16	-0.459432
mcaS		1	1			mcaS	0.290095	1	2.95	1.56071		mcaS	0.42265	2.141	1	-1.09828		mcaS	0.42265	2.141	1	-1.09828		mcaS		2	2	0		mcaS	0.225403	2	1	-1
mcbA	0.352515	4.949	1.481	-1.74057		mcbA	0.185763	4.949	2.264	-1.12826		mcbA	0.53362	4.745	16.21	1.7724		mcbA	0.472106	4.745	3.148	-0.591973		mcbA	0.477767	2	3	0.584963		mcbA		2	1	-1
mcbR	0.206901	4.004	1.652	-1.27723		mcbR	0.645271	4.004	3.105	-0.366849		mcbR	0.408942	1.1	6.89	2.647		mcbR	0.42265	1.1	1.417	0.365336		mcbR	0.127643	8	4.333	-0.884634		mcbR	0.70723	8	7	-0.192645
mcrA	0.479055	4.994	9.445	0.919355		mcrA	0.428877	4.994	1.754	-1.50955		mcrA	0.389205	1.338	12.13	3.18043		mcrA	0.42265	1.338	1	-0.420078		mcrA	0.225403	6	4	-0.584963		mcrA	0.225403	6	4	-0.584963
mcrB	0.394845	12.89	21.6	0.744779		mcrB	0.384804	12.89	9.847	-0.388496		mcrB	0.433094	35.04	14.59	-1.26402		mcrB	0.644196	35.04	21.93	-0.676097		mcrB	0.180712	23	16	-0.523562		mcrB	0.233846	23	16.67	-0.46438
mcrC	0.416716	2.826	6.95	1.29825		mcrC	0.354275	2.826	4.582	0.697216		mcrC	0.229543	2.044	1.861	-0.135317		mcrC	0.312943	2.044	1	-1.0314		mcrC	0.622036	3.667	5.667	0.627985		mcrC	0.42265	3.667	8	1.1254
mdaB	0.808723	23.09	31	0.425		mdaB	0.904385	23.09	21.73	-0.08758		mdaB	0.237737	22.58	12.42	-0.86238		mdaB	0.162043	22.58	9.322	-1.27633		mdaB	0.551382	27.67	25	-0.146395		mdaB	0.394161	27.67	23	-0.266689
mdfA	0.482418	29.55	37.52	0.344502		mdfA	0.68366	29.55	36.07	0.287641		mdfA	0.111269	27.83	15.27	-0.865941		mdfA	0.60403	27.83	23.62	-0.236632		mdfA	0.795559	25.67	22	-0.22258		mdfA	0.888109	25.67	27	0.0728761
mdh	0.894686	5.757	6.341	0.139393		mdh	0.380451	5.757	65.41	3.50612		mdh	0.277644	10.08	17.66	0.80899		mdh	0.525501	10.08	38.18	1.92132		mdh	0.762085	12	10	-0.263034		mdh	0.035099	12	6	-1
mdlA	0.608495	112.1	117.2	0.0641863		mdlA	0.275126	112.1	67.51	-0.731613		mdlA	0.007549	96.5	116.5	0.271729		mdlA	0.283571	96.5	59.48	-0.698124		mdlA	0.173189	96.67	100.3	0.0531815		mdlA	0.414292	96.67	71	-0.445249
mdlB	0.764628	100.1	110.8	0.146516		mdlB	0.468444	100.1	56.47	-0.825885		mdlB	0.76073	94.84	72.94	-0.378785		mdlB	0.633594	94.84	54.33	-0.803747		mdlB	0.25602	77	87	0.176157		mdlB	0.700945	77	89.67	0.219767
mdtA	0.493672	10.25	5.175	-0.985993		mdtA	0.749638	10.25	6.756	-0.601383		mdtA	0.694783	10.59	16.52	0.641511		mdtA	0.610916	10.59	8.554	-0.308031		mdtA	0.827655	12	11	-0.125531		mdtA	0.16605	12	7.667	-0.6463
mdtB	0.195753	42.35	27.11	-0.643537		mdtB	0.116591	42.35	15.87	-1.41606		mdtB	0.21095	48.23	26.74	-0.850931		mdtB	0.23907	48.23	29.11	-0.728416		mdtB	0.73767	29.67	32.33	0.123869		mdtB	0.88453	29.67	30	0.0159576
mdtC	0.109049	36.63	20.99	-0.803324		mdtC	0.104647	36.63	20.33	-0.849415		mdtC	0.109485	26.73	17.92	-0.576889		mdtC	0.086161	26.73	10.77	-1.31144		mdtC	0.306111	19.67	28.33	0.526334		mdtC	0.781005	19.67	23.33	0.246189
mdtD	0.893339	41.48	37.89	-0.130599		mdtD	0.253949	41.48	18.93	-1.13174		mdtD	0.39018	54.78	31.23	-0.810717		mdtD	0.601842	54.78	27.85	-0.975972		mdtD	0.872138	37	35	-0.0801703		mdtD	0.015268	37	39.67	0.100523
mdtE	0.09255	155	109	-0.50794		mdtE	0.81273	155	139.7	-0.149936		mdtE	0.346691	179	153.5	-0.221721		mdtE	0.512326	179	370.5	1.04951		mdtE	0.485466	157	177.3	0.175428		mdtE	0.881763	157	150	-0.0658021
mdtG	0.658498	15.27	12.27	-0.315565		mdtG	0.735497	15.27	18.92	0.309212		mdtG	0.304572	23.88	12.03	-0.989166		mdtG	0.334755	23.88	5.843	-2.03102		mdtG	0.049414	14	9	-0.63743		mdtG	0.00409	14	23	0.716207
mdtH	0.05202	33.09	43.78	0.403877		mdtH	0.443821	33.09	24.37	-0.441289		mdtH	0.394555	16.67	12.94	-0.365416		mdtH	0.052519	16.67	7.528	-1.14692		mdtH	0.830666	24	25.33	0.0778127		mdtH	0.260015	24	34.33	0.516435
mdtI	0.507848	3.956	2.788	-0.504812		mdtI	0.184386	3.956	1	-1.98404		mdtI	0.42265	1.468	1	-0.553852		mdtI	0.877785	1.468	1.635	0.155439		mdtI	0.42265	1	1.333	0.414677		mdtI		1	1	0
mdtJ	0.42265	1	2.059	1.04194		mdtJ	0.42265	1	1.831	0.872632		mdtJ		1	1			mdtJ		1	1			mdtJ	0.42265	1	1.333	0.414677		mdtJ		1	1	0
mdtK	0.598692	13.49	10.61	-0.346466		mdtK	0.851474	13.49	11.92	-0.178506		mdtK	0.709867	5.056	7.667	0.600666		mdtK	0.602784	5.056	8.263	0.708669		mdtK	0.477767	11	13	0.241008		mdtK	0.057191	11	9.667	-0.186363
mdtM	0.587855	85.04	97.05	0.190587		mdtM	0.55262	85.04	107.1	0.332745		mdtM	0.374698	109.9	74.39	-0.563011		mdtM	0.419557	109.9	63.91	-0.782078		mdtM	0.486564	85.33	92.67	0.119049		mdtM	0.318577	85.33	107	0.326486
melR	0.612318	61.25	53.57	-0.193285		melR	0.889392	61.25	55.84	-0.133411		melR	0.951523	78.78	80.05	0.023072		melR	0.207335	78.78	35.61	-1.14555		melR	0.367664	64	71.67	0.163297		melR	0.577197	64	78.67	0.297742
menB	0.216185	2.754	17.12	2.63608		menB	0.784181	2.754	3.543	0.363443		menB	0.078619	2.734	12.72	2.21801		menB	0.767714	2.734	2.207	-0.308927		menB	0.066915	6	17.67	1.55827		menB	0.587607	6	4.333	-0.469596
menC	0.02278	38.03	14.31	-1.41011		menC	0.450551	38.03	185.6	2.28699		menC	0.136447	19.1	58.93	1.62543		menC	0.075782	19.1	8.184	-1.22269		menC	0.367544	38	24	-0.662965		menC	0.290767	38	15	-1.34104
menD	0.559621	35.24	19.68	-0.840484		menD	0.16994	35.24	10.73	-1.71556		menD	0.349519	7.072	44.56	2.65556		menD	0.53204	7.072	16.82	1.24999		menD	0.173233	6.667	12.67	0.926307		menD	0.464697	6.667	9	0.432887
menE	0.422483	41.51	23.13	-0.843694		menE	0.627818	41.51	26.47	-0.649101		menE	0.535523	57.25	27.52	-1.0568		menE	0.439864	57.25	21.25	-1.42981		menE	0.26379	21.33	34.67	0.700804		menE	0.059981	21.33	12.33	-0.790711
menF	0.302176	34.41	14.88	-1.20945		menF	0.064126	34.41	12.62	-1.44712		menF	0.364769	35.97	15.8	-1.18687		menF	0.679288	35.97	27.47	-0.388937		menF	0.12169	21	15	-0.485427		menF	0.904436	21	21.67	0.0453098
menH	0.795636	11.48	16.08	0.486145		menH	0.310858	11.48	1	-3.52105		menH	0.230315	25.41	11.45	-1.15005		menH	0.374479	25.41	15.08	-0.75276		menH	0.020204	10.67	6.667	-0.678451		menH	0.477767	10.67	8.667	-0.299956
menI	0.694932	3.585	5.037	0.490592		menI	0.865542	3.585	4.093	0.191186		menI	0.598967	3.615	9.595	1.40829		menI	0.475966	3.615	6.55	0.857499		menI	0.033908	9	4.333	-1.05456		menI	0.035099	9	3	-1.58496
mepA	0.710977	14.48	24.08	0.733774		mepA	0.289728	14.48	3.807	-1.92734		mepA	0.877504	24.62	21.52	-0.194153		mepA	0.99136	24.62	24.56	-0.0035202		mepA	0.034091	15	7.333	-1.03249		mepA	0.05612	15	8	-0.906891
mepH	0.151668	7.708	1.659	-2.21604		mepH	0.254592	7.708	2.261	-1.7694		mepH	0.393856	4.304	5.552	0.367329		mepH	0.42265	4.304	1.97	-1.12748		mepH	0.370059	4.333	6	0.469596		mepH	0.241902	4.333	1	-2.11537
mepM	0.032338	13.47	2.656	-2.34242		mepM	0.792139	13.47	17.39	0.368508		mepM	0.389059	10.55	23.2	1.13688		mepM	0.809045	10.55	8.29	-0.347799		mepM	0.096438	6	10.33	0.783806		mepM	0.737387	6	8	0.415037
mepS	0.314939	5.943	7.471	0.33011		mepS	0.292409	5.943	1	-2.57119		mepS	0.474824	4.616	12.02	1.38072		mepS	0.80423	4.616	3.866	-0.255802		mepS	0.233846	2.667	9	1.75471		mepS	0.225403	2.667	1.667	-0.677964
metA	0.370567	41.89	33.01	-0.343703		metA	0.570785	41.89	23.92	-0.808388		metA	0.305327	75.32	51.12	-0.559145		metA	0.96748	75.32	74.31	-0.0194766		metA	0.572186	63	49.67	-0.342977		metA	0.150302	63	38	-0.729352
metF	0.281186	79.24	124.1	0.647202		metF	0.938534	79.24	76.01	-0.0600396		metF	0.659641	96.5	90.81	-0.0876778		metF	0.471802	96.5	198.5	1.04054		metF	0.093094	100.7	149	0.565249		metF	0.516356	100.7	123	0.288595
metG	0.422289	1.734	8.007	2.20716		metG	0.42265	1.734	2.415	0.477919		metG	0.504487	1.338	1.998	0.578478		metG	0.42265	1.338	1	-0.420078		metG	0.183503	1.333	2	0.585323		metG	0.214919	1.333	6	2.17029
metI	0.160574	30.28	55.96	0.886031		metI	0.353636	30.28	19.08	-0.666304		metI	0.677619	30.21	38.35	0.3442		metI	0.291093	30.21	17.34	-0.800922		metI	0.258026	26.67	47	0.817443		metI	0.250763	26.67	65	1.28522
metJ	0.42265	1.179	1	-0.237564		metJ	0.18671	1.179	3.609	1.61404		metJ		1	1			metJ	0.42265	1	2.681	1.42277		metJ		1	1	0		metJ	0.225403	1	3	1.58496
metK		1	1			metK	0.42265	1	1.357	0.440421		metK	0.410822	1	4.435	2.14893		metK	0.42265	1	1.141	0.190299		metK		1	1	0		metK		1	1	0
metN	0.451712	86.03	64.44	-0.416883		metN	0.024449	86.03	31.3	-1.45868		metN	0.257693	59.23	36.67	-0.691728		metN	0.20447	59.23	29.64	-0.998783		metN	0.016065	62.67	53.67	-0.223659		metN	>0,999999	62.67	62.67	0
metQ	0.350896	29.18	20.77	-0.490479		metQ	0.18197	29.18	11.98	-1.28435		metQ	0.265514	34.12	18.37	-0.893266		metQ	0.455559	34.12	22.63	-0.592381		metQ	0.622876	15.67	18.33	0.226202		metQ	0.634852	15.67	16.33	0.0595196
metT	0.42265	1.015	1	-0.0214797		metT	0.42265	1.015	1	-0.0214797		metT		1	1			metT		1	1			metT		1	1	0		metT	0.42265	1	1.333	0.414677
metU	0.42265	1.015	1.009	-0.00855355		metU	0.42265	1.015	1	-0.0214797		metU	0.42265	1.476	1	-0.561693		metU	0.850556	1.476	1.694	0.198741		metU		1	1	0		metU	0.03775	1	2.667	1.41522
metV	0.42265	1.573	1.238	-0.345507		metV	0.42265	1.573	1	-0.653519		metV		1	1			metV		1	1			metV	0.183503	1	1.667	0.737254		metV	0.057191	1	2.333	1.22219
metW	0.42265	1.21	1.337	0.143992		metW	0.42265	1.21	1	-0.275007		metW		1	1			metW		1	1			metW	0.183503	1	1.667	0.737254		metW		1	1	0
metY	0.42265	1.097	1	-0.133564		metY	0.42265	1.097	1	-0.133564		metY		1	1			metY		1	1			metY		1	1	0		metY		1	1	0
metZ	0.42265	1.46	1.356	-0.106611		metZ	0.942421	1.46	1.399	-0.0615724		metZ		1	1			metZ		1	1			metZ	0.42265	1	1.333	0.414677		metZ		1	1	0
mfd	0.039809	40.06	18.74	-1.09604		mfd	0.084549	40.06	20.09	-0.995685		mfd	0.762042	10.82	12.47	0.204761		mfd	0.740827	10.82	12.6	0.219723		mfd	0.022314	29.67	48.67	0.714028		mfd	0.306111	29.67	38.33	0.369469
mglA	0.089708	5.386	26.06	2.27455		mglA	0.160841	5.386	15.98	1.56898		mglA	0.447424	7.661	1.755	-2.12606		mglA	0.760164	7.661	13.57	0.824816		mglA	0.691393	6.667	6	-0.152075		mglA	0.183503	6.667	5.333	-0.32209
mglB	0.040788	26.18	15.46	-0.759925		mglB	0.424085	26.18	21.27	-0.299645		mglB	0.359611	18.75	6.925	-1.437		mglB	0.341009	18.75	21.39	0.190046		mglB	0.637738	18	14.67	-0.295128		mglB	0.039012	18	22.33	0.310986
mglC	0.349258	43.77	18.9	-1.21156		mglC	0.754966	43.77	65.04	0.571385		mglC	0.644038	10.51	7.84	-0.422837		mglC	0.295736	10.51	4.119	-1.3514		mglC	0.249521	16.67	19	0.188745		mglC	0.634202	16.67	21	0.333135
mgrB	0.183806	1	3.795	1.9241		mgrB	0.399962	1	2.711	1.43883		mgrB	0.42265	3.113	4.246	0.447799		mgrB	0.42265	3.113	2.879	-0.112738		mgrB	0.199359	2.667	1	-1.41522		mgrB	0.16605	2.667	7	1.39214
mgrR		1	1			mgrR		1	1			mgrR		1	1			mgrR		1	1			mgrR	0.225403	4	1	-2		mgrR	0.225403	4	1	-2
mgsA	0.044659	7.609	3.117	-1.28755		mgsA	0.924428	7.609	7.086	-0.102735		mgsA	0.367941	37.47	3.298	-3.50607		mgsA	0.448502	37.47	17.33	-1.11246		mgsA	0.028714	8	18	1.16993		mgsA	0.407843	8	5	-0.678072
mgtL		1	1			mgtL		1	1			mgtL	0.42265	1.424	2.208	0.632791		mgtL	0.42265	1.424	2.168	0.606416		mgtL		1	1	0		mgtL		1	1	0
mhpA	0.39172	103.2	116.7	0.177362		mhpA	0.323052	103.2	70.64	-0.546886		mhpA	0.28765	153.2	76.52	-1.00151		mhpA	0.132712	153.2	86.23	-0.829155		mhpA	0.107763	128	112.7	-0.183656		mhpA	0.08121	128	64.33	-0.99258
mhpB	0.435736	46.99	29.94	-0.65028		mhpB	0.360568	46.99	23.69	-0.988076		mhpB	0.195634	42.23	28.06	-0.589753		mhpB	0.983237	42.23	41.63	-0.0206447		mhpB	0.49146	34	45.33	0.414931		mhpB	>0,999999	34	34	0
mhpC	0.048304	31.53	21.04	-0.58359		mhpC	0.016802	31.53	18.49	-0.76998		mhpC	0.689524	35.84	27.64	-0.374813		mhpC	0.205312	35.84	14.04	-1.35203		mhpC	0.147197	26	22	-0.241008		mhpC	0.560059	26	24	-0.115477
mhpD	0.654084	57.43	49.26	-0.221388		mhpD	0.19016	57.43	25.72	-1.15891		mhpD	0.206691	83.75	145.4	0.795866		mhpD	0.119755	83.75	32.43	-1.36876		mhpD	0.005504	73	42	-0.797507		mhpD	0.175869	73	59.33	-0.299135
mhpE	0.233999	60.93	50.69	-0.265452		mhpE	0.84949	60.93	53.9	-0.176867		mhpE	0.420314	64.14	75.73	0.239641		mhpE	0.09043	64.14	22.96	-1.4821		mhpE	0.133333	23.67	19.33	-0.292218		mhpE	0.324813	23.67	48.33	1.02986
mhpF	0.070746	60.71	99.05	0.706223		mhpF	0.989163	60.71	60.51	-0.00476059		mhpF	0.218622	64.61	109.2	0.757143		mhpF	0.399979	64.61	52.67	-0.294776		mhpF	0.010222	79	62	-0.349584		mhpF	0.8	79	76	-0.0558532
mhpR	0.959713	27.77	28.61	0.0429923		mhpR	0.546249	27.77	19.09	-0.54071		mhpR	0.087771	12.94	7.143	-0.857236		mhpR	0.743371	12.94	10.27	-0.333401		mhpR	0.015268	17	19.67	0.210462		mhpR	0.039012	17	12.67	-0.424118
mhpT	0.192758	59.54	43.13	-0.465168		mhpT	0.409183	59.54	41.24	-0.529815		mhpT	0.368144	89.86	57.1	-0.654188		mhpT	0.186445	89.86	44.14	-1.02559		mhpT	0.004813	57.67	45	-0.357896		mhpT		57.67	44.67	-0.368515
miaB	0.440002	28.44	37.28	0.39048		miaB	0.54755	28.44	47	0.724739		miaB	0.429513	30	14.77	-1.02229		miaB	0.888557	30	34.08	0.183963		miaB	0.545605	33.33	41.67	0.322188		miaB	>0,999999	33.33	33.33	0
micA		1	1			micA		1	1			micA		1	1			micA	0.42265	1	1.78	0.831877		micA	0.42265	1	1.333	0.414677		micA		1	1	0
micC		1	1			micC		1	1			micC	0.42265	1.782	22.52	3.65964		micC	0.892578	1.782	2.022	0.182286		micC		1	1	0		micC		1	1	0
micF	0.42265	1.494	1	-0.57918		micF	0.562347	1.494	1.11	-0.42862		micF		1	1			micF		1	1			micF	0.42265	1.333	1.667	0.322577		micF	0.199359	1.333	3	1.17029
minC		1	1			minC	0.42265	1	1.045	0.0635029		minC	0.42265	1	1.07	0.0976108		minC		1	1			minC		1	1	0		minC		1	1	0
minD		1	1			minD		1	1			minD		1	1			minD		1	1			minD		1	1	0		minD	0.42265	1	1.333	0.414677
minE	0.42265	1.146	1	-0.196607		minE	0.42265	1.146	1	-0.196607		minE		1	1			minE	0.42265	1	1.199	0.261832		minE		1	1	0		minE		1	1	0
mipA	0.197867	22.82	18.91	-0.271149		mipA	0.078713	22.82	6.519	-1.80758		mipA	0.1373	14.45	29.74	1.04134		mipA	0.420831	14.45	22.36	0.629851		mipA	0.114704	28	16.33	-0.777902		mipA	0.089313	28	19	-0.559427
mlaA	0.81144	23.09	23.99	0.055165		mlaA	0.451693	23.09	41.25	0.837126		mlaA	0.386193	26.52	18.34	-0.532087		mlaA	0.311301	26.52	65.58	1.30618		mlaA	0.183139	20.33	57.33	1.49568		mlaA	0.00206	20.33	71.67	1.81776
mlaB	0.614203	5.36	3.78	-0.503847		mlaB	0.850035	5.36	4.438	-0.272323		mlaB	0.703532	13.15	12.27	-0.0999276		mlaB	0.736379	13.15	10.42	-0.335708		mlaB	0.049414	2.333	17.33	2.89301		mlaB	0.064927	2.333	34.67	3.89343
mlaC	0.027897	65.06	76.79	0.239148		mlaC	0.527308	65.06	121.8	0.904671		mlaC	0.447537	125	141.5	0.178874		mlaC	0.413666	125	275.2	1.13855		mlaC	0.827655	87	85	-0.0335526		mlaC	0.000755	87	255	1.55141
mlaE	0.020529	59.1	68.44	0.211682		mlaE	0.417842	59.1	91.28	0.627141		mlaE	0.58862	43.93	57.71	0.393615		mlaE	0.693053	43.93	80.21	0.868576		mlaE	0.215525	42	78.67	0.905424		mlaE	0.003733	42	178.7	2.08908
mlc	0.693809	5.024	6.088	0.277132		mlc	0.985342	5.024	4.932	-0.0266637		mlc	0.522011	10.35	12.35	0.25488		mlc	0.42265	10.35	4.926	-1.07114		mlc	0.207882	5.667	3	-0.917623		mlc	0.669711	5.667	7.667	0.436077
mliC	0.766428	4.631	4.006	-0.209161		mliC	0.564075	4.631	1.82	-1.34739		mliC	0.442913	10.65	2.73	-1.96388		mliC	0.42265	10.65	1	-3.41278		mliC	0.03775	2	3.667	0.8746		mliC		2	2	0
mlrA	0.56841	23.25	17.89	-0.378077		mlrA	0.172241	23.25	10.77	-1.11021		mlrA	0.320337	26.47	4.673	-2.50194		mlrA	0.482377	26.47	13.76	-0.943878		mlrA	0.477767	7	8	0.192645		mlrA	0.298173	7	18.67	1.4153
mltA	0.128909	120.8	96.22	-0.328212		mltA	0.211687	120.8	73.77	-0.711514		mltA	0.662274	135.1	148.7	0.138377		mltA	0.037234	135.1	73.05	-0.887071		mltA	0.236833	134	107	-0.324622		mltA	0.173233	134	92	-0.542527
mltB	0.740167	35.86	43.54	0.279966		mltB	0.975273	35.86	36.9	0.0412453		mltB	0.19958	48.85	96.88	0.98784		mltB	0.221199	48.85	25.76	-0.923226		mltB	0.249521	27.67	30	0.11664		mltB	0.523607	27.67	30.33	0.132423
mltC	0.060603	71.77	108.4	0.594912		mltC	0.31014	71.77	90.03	0.327025		mltC	0.31738	90.38	63.68	-0.505163		mltC	0.15337	90.38	39.94	-1.17817		mltC	0.225403	71	96	0.435215		mltC	0.249521	71	68.67	-0.0481391
mltD	0.476827	129.4	123.4	-0.0684952		mltD	0.482511	129.4	96.92	-0.416971		mltD	0.679934	138	118.7	-0.217348		mltD	0.361879	138	93.11	-0.56766		mltD	0.021618	89	164.3	0.884455		mltD	0.205302	89	120	0.431157
mltF	0.344567	78.94	59.03	-0.419308		mltF	0.330364	78.94	40.51	-0.962478		mltF	0.427913	52.12	38.31	-0.444116		mltF	0.747546	52.12	69.03	0.405386		mltF	0.300146	54	42	-0.36257		mltF	0.333303	54	111.3	1.04342
mmuM	0.28656	32.89	39.08	0.248781		mmuM	0.710334	32.89	25.92	-0.343583		mmuM	0.515711	39.9	26.93	-0.567175		mmuM	0.164406	39.9	20.28	-0.976331		mmuM	0.481935	33.33	41	0.298803		mmuM	0.035099	33.33	27.33	-0.286336
mmuP	0.697766	75.65	77.17	0.0287		mmuP	0.364081	75.65	49.77	-0.604064		mmuP	0.830135	85.97	83.6	-0.0403304		mmuP	0.035123	85.97	31.3	-1.45767		mmuP	0.656344	63	58.67	-0.102729		mmuP	0.477767	63	70	0.152003
mnaT	0.204312	8.736	3.603	-1.27777		mnaT	0.266568	8.736	1	-3.12697		mnaT	0.419991	3.62	4.901	0.437086		mnaT	0.742276	3.62	4.345	0.263366		mnaT	0.031504	5.667	9.333	0.719756		mnaT	0.214919	5.667	1	-2.50259
mngA	0.488356	45.33	30.14	-0.588787		mngA	0.161335	45.33	24.38	-0.894768		mngA	0.711182	34.1	36.65	0.104041		mngA	0.173983	34.1	21.42	-0.670813		mngA	0.323519	31	40	0.367732		mngA	0.00016	31	57.33	0.887022
mngB	0.31875	161.1	115	-0.486323		mngB	0.029079	161.1	71.42	-1.17356		mngB	0.565877	78.43	64.31	-0.286363		mngB	0.203342	78.43	62.47	-0.328242		mngB	>0,999999	99.33	99.33	0		mngB	0.013665	99.33	133.7	0.428698
mngR	0.030879	10.43	2.821	-1.88646		mngR	0.387969	10.43	32.87	1.65603		mngR	0.678342	7.095	3.654	-0.957326		mngR	0.708005	7.095	14.21	1.00203		mngR	0.037086	10	2.667	-1.90671		mngR	0.318995	10	7.333	-0.447525
mnmA	0.904299	1.32	1.406	0.0910587		mnmA	0.451729	1.32	7.505	2.50731		mnmA	0.42265	1	2.136	1.09491		mnmA	0.317432	1	4.413	2.14176		mnmA	0.214919	1	5.667	2.50259		mnmA		1	1	0
mnmC	0.000895	15.6	40.16	1.36421		mnmC	0.189742	15.6	7.519	-1.05293		mnmC	0.574094	42.98	31.25	-0.459809		mnmC	0.121197	42.98	12.18	-1.81915		mnmC	0.922502	22	21.33	-0.0446196		mnmC	0.02131	22	8.333	-1.4006
mnmE	0.475128	18.99	33.36	0.812879		mnmE	0.535205	18.99	45.27	1.25332		mnmE	0.25138	32.58	110.5	1.76199		mnmE	0.904475	32.58	29.25	-0.15555		mnmE	0.271396	27.67	56.33	1.02558		mnmE	0.225403	27.67	22.67	-0.287538
mnmG	0.192319	42.54	79.3	0.898501		mnmG	0.302582	42.54	238.7	2.48831		mnmG	0.275162	89.21	192.5	1.10958		mnmG	0.35571	89.21	193.9	1.12004		mnmG	0.003539	39	140.7	1.85108		mnmG	0.304676	39	49.67	0.348901
mnmH	0.612598	35.88	42.74	0.252407		mnmH	0.692383	35.88	65.92	0.877536		mnmH	0.606336	60.05	39.5	-0.604312		mnmH	0.280875	60.05	28.14	-1.09354		mnmH	0.097172	29.67	19.33	-0.618163		mnmH	0.471921	29.67	35	0.23835
mntH	0.635481	26.65	35.24	0.403078		mntH	0.11696	26.65	9.885	-1.43082		mntH	0.344225	18.9	52.26	1.46732		mntH	0.354333	18.9	41.48	1.13403		mntH	0.078628	31.33	19.67	-0.671548		mntH	0.089313	31.33	22.33	-0.488562
mntP	0.42265	2.148	1.738	-0.305566		mntP	0.710424	2.148	3.551	0.725231		mntP	0.404452	4.25	6.494	0.611645		mntP	0.42265	4.25	6.668	0.649791		mntP	0.212274	5.333	9	0.754978		mntP	0.082755	5.333	16.67	1.64423
mntR	0.641856	3.384	5.256	0.635236		mntR	0.71151	3.384	2.308	-0.552086		mntR	0.349308	1.857	4.751	1.35526		mntR	0.876587	1.857	2.167	0.222725		mntR	0.31687	2.333	4.667	1.00031		mntR	0.269703	2.333	1	-1.22219
mntS	0.863073	9.309	10.44	0.165424		mntS	0.556309	9.309	4.799	-0.955892		mntS	0.358399	16.98	2.773	-2.61432		mntS	0.398558	16.98	6.699	-1.34182		mntS	0.762085	4	5	0.321928		mntS	0.063368	4	11.67	1.54473
moaB	0.662056	9.093	10.88	0.25885		moaB	0.401482	9.093	21.01	1.20825		moaB	0.377333	7.179	21.18	1.56085		moaB	0.903077	7.179	8.078	0.170215		moaB	0.286297	16.67	8.333	-1.00035		moaB	0.80755	16.67	16.33	-0.0297293
moaD		1	1			moaD	0.364678	1	22.17	4.47054		moaD	0.710085	1.649	2.445	0.568243		moaD	0.716733	1.649	1.299	-0.34419		moaD	0.199359	2.667	1	-1.41522		moaD	0.003884	2.667	8	1.58478
mobB	0.737515	91.29	79.58	-0.198051		mobB	0.275502	91.29	59.02	-0.629253		mobB	0.994129	111.5	111.3	-0.00259012		mobB	0.622762	111.5	175	0.650311		mobB	0.320341	100.3	108.7	0.11603		mobB	0.485153	100.3	130	0.37419
mocA	0.599663	12.06	8.577	-0.491685		mocA	0.465711	12.06	5.037	-1.25959		mocA	0.838032	10.06	8.823	-0.189289		mocA	0.36637	10.06	15.99	0.66854		mocA	0.035099	11.67	14.67	0.330064		mocA	0.010446	11.67	23.33	0.999382
modF	0.056917	42.29	29.78	-0.505973		modF	0.541179	42.29	30.25	-0.483381		modF	0.532434	37.7	21.8	-0.790236		modF	0.373866	37.7	24.67	-0.611807		modF	0.321867	34.67	26	-0.415176		modF	0.130411	34.67	21	-0.723299
mokB		1	1			mokB		1	1			mokB	0.506258	1.72	1.259	-0.45013		mokB	0.264635	1.72	1	-0.782409		mokB	0.42265	1	1.333	0.414677		mokB	0.199359	1	2.667	1.41522
mokC	0.144061	27.76	49.07	0.821834		mokC	0.719189	27.76	34.14	0.298455		mokC	0.593762	34.39	41.37	0.266596		mokC	0.408291	34.39	237.5	2.78787		mokC	0.229668	51.33	39	-0.396328		mokC	0.106286	51.33	23.67	-1.11674
motA	0.600484	11.82	20.32	0.78167		motA	0.623097	11.82	5.724	-1.04613		motA	0.662374	6.712	4.811	-0.480406		motA	0.536039	6.712	4.646	-0.530754		motA	0.549165	6.667	8.333	0.321798		motA	0.655119	6.667	9.667	0.536031
motB	0.628073	32.67	52.28	0.678293		motB	0.191288	32.67	17.04	-0.939041		motB	0.44579	11.35	24.24	1.0947		motB	0.935688	11.35	12.31	0.117138		motB	0.929201	21.67	21	-0.0453098		motB	0.492822	21.67	17.33	-0.322427
mpaA	0.710132	7.882	5.281	-0.577751		mpaA	0.342001	7.882	2.02	-1.96421		mpaA	0.42265	2.745	5.289	0.946189		mpaA	0.42265	2.745	2.879	0.0687616		mpaA	0.07418	2	4	1		mpaA	0.07418	2	8	2
mpl	0.342407	107.5	129	0.263034		mpl	0.634812	107.5	80.73	-0.41316		mpl	0.875706	95.24	86.37	-0.141037		mpl	0.025992	95.24	57.05	-0.739341		mpl	0.011885	95	118.7	0.321321		mpl	0.985678	95	95.33	0.00500278
mppA	0.254466	12.63	25.45	1.01081		mppA	0.297449	12.63	17.9	0.503105		mppA	0.322731	28.83	8.374	-1.78358		mppA	0.207542	28.83	11.64	-1.30848		mppA	0.370059	12.33	14	0.183254		mppA	0.133333	12.33	16.67	0.435081
mprA	0.969214	25.8	26.67	0.0478468		mprA	0.062763	25.8	6.028	-2.09762		mprA	0.719005	44.1	35.99	-0.293183		mprA	0.446348	44.1	12.36	-1.8351		mprA	0.07197	27.67	47	0.764338		mprA	0.392169	27.67	37.67	0.445093
mqo	0.477986	47.12	33.54	-0.490457		mqo	0.391322	47.12	35.05	-0.426925		mqo	0.91994	26.08	28.22	0.113774		mqo	0.275548	26.08	18.63	-0.485316		mqo	0.101973	34.33	39.33	0.19616		mqo	0.371461	34.33	31.67	-0.116353
mqsA	0.67728	3.669	5.959	0.699683		mqsA	0.448207	3.669	22.11	2.59124		mqsA	0.401414	1.23	36.8	4.90298		mqsA	0.188278	1.23	6.129	2.31699		mqsA	0.528595	7.667	6.333	-0.275773		mqsA	0.521909	7.667	11.67	0.60607
mqsR	0.270166	49.78	68.25	0.455263		mqsR	0.906168	49.78	53.25	0.0972153		mqsR	0.937548	53.69	52.79	-0.0243887		mqsR	0.530007	53.69	37.2	-0.529351		mqsR	0.76662	57.67	56	-0.0423942		mqsR	0.245695	57.67	47.33	-0.285066
mraY	0.42265	1	1.117	0.159629		mraY	0.380085	1	1.487	0.572405		mraY	0.42265	1	1.496	0.58111		mraY		1	1			mraY	0.183503	1	1.667	0.737254		mraY		1	1	0
mraZ	0.141125	9.071	34.72	1.93643		mraZ	0.053942	9.071	61.3	2.75655		mraZ	0.820745	8.979	10.18	0.181111		mraZ	0.54741	8.979	20.07	1.16041		mraZ	0.199359	17	18.67	0.135187		mraZ	0.303132	17	25.33	0.575312
mrcB	0.362225	97.62	66.21	-0.560128		mrcB	0.106776	97.62	45.1	-1.11405		mrcB	0.952958	53.04	52.32	-0.0197182		mrcB	0.889029	53.04	50.8	-0.0622523		mrcB	0.128627	60	47.67	-0.331881		mrcB	0.021941	60	37	-0.697437
mrdA	0.958716	1.935	1.845	-0.0687128		mrdA	0.783379	1.935	2.645	0.450934		mrdA	0.42265	1.1	1.378	0.325072		mrdA	0.42265	1.1	1.378	0.325072		mrdA	0.42265	1.667	2	0.262746		mrdA	0.183503	1.667	1	-0.737254
mrdB	0.42265	1.124	1	-0.168642		mrdB	0.778798	1.124	1.221	0.119421		mrdB	0.42265	1	1.022	0.0313952		mrdB		1	1			mrdB	0.42265	1	1.333	0.414677		mrdB	0.183503	1	1.667	0.737254
mreB	0.42265	1	1.288	0.365133		mreB	0.42265	1	5.498	2.45891		mreB		1	1			mreB	0.42265	1	1.141	0.190299		mreB	0.269703	1	2.333	1.22219		mreB		1	1	0
mreC	0.42265	1.799	1	-0.847195		mreC	0.42265	1.799	1	-0.847195		mreC	0.42265	1	1.127	0.172488		mreC	0.42265	1	1.733	0.793272		mreC		1	1	0		mreC		1	1	0
mreD	0.184264	1.124	5.094	2.18016		mreD	0.42265	1.124	1	-0.168642		mreD		1	1			mreD	0.42265	1	8.488	3.08542		mreD	0.42265	1.333	1	-0.414677		mreD	0.42265	1.333	1	-0.414677
mrr	0.385739	32.63	29.01	-0.169649		mrr	0.763354	32.63	30.23	-0.110218		mrr	0.811101	32.8	30.26	-0.116284		mrr	0.199343	32.8	10.07	-1.70363		mrr	0.64417	39	36.67	-0.0888739		mrr	0.68954	39	43	0.140863
msbA	0.614567	1.233	1.77	0.521577		msbA	0.42265	1.233	3.934	1.67382		msbA	0.42265	2.81	1.733	-0.697298		msbA	0.42265	2.81	1.22	-1.20369		msbA	0.249521	1	3.333	1.73682		msbA	0.269703	1	2.333	1.22219
mscK	0.706489	163.7	149.3	-0.13284		mscK	0.011628	163.7	123.6	-0.405376		mscK	0.334714	171.9	139.4	-0.302339		mscK	0.598054	171.9	127.4	-0.432204		mscK	0.136342	196.7	104.3	-0.915258		mscK	0.117911	196.7	126.3	-0.639142
mscL	0.147501	6.022	20.14	1.74175		mscL	0.561869	6.022	14.42	1.25976		mscL	0.703806	13.63	9.81	-0.474461		mscL	0.074397	13.63	16.13	0.242961		mscL	0.323519	7.333	10.33	0.494365		mscL	0.289331	7.333	10.67	0.541085
mscS	0.130438	38.13	70.01	0.876634		mscS	0.457826	38.13	47.31	0.311219		mscS	0.185263	67.22	32.31	-1.05691		mscS	0.113229	67.22	40.81	-0.719968		mscS	0.005874	48.33	33.33	-0.536098		mscS	0.108852	48.33	38.67	-0.321704
msrA	0.614167	37.45	44.85	0.260142		msrA	0.220825	37.45	27.58	-0.441343		msrA	0.379394	41.25	64.57	0.64647		msrA	0.256244	41.25	17.22	-1.26031		msrA	0.225403	49.33	44.33	-0.154182		msrA	0.70723	49.33	51.33	0.057337
msrB	0.546518	7.322	3.103	-1.23857		msrB	0.357873	7.322	2.308	-1.66559		msrB		1	1			msrB	0.374513	1	9.488	3.2461		msrB	0.053271	4.667	1	-2.2225		msrB	0.207882	4.667	2	-1.2225
msrC	0.740301	13.5	12.43	-0.119133		msrC	0.025374	13.5	7.574	-0.833832		msrC	0.245085	8.545	2.633	-1.69837		msrC	0.331032	8.545	2.918	-1.5501		msrC	0.172343	26	7.333	-1.82604		msrC	0.341573	26	16	-0.70044
msyB	0.579447	3.347	5.22	0.641181		msyB	0.383522	3.347	24.09	2.84749		msyB	0.057597	8.846	11.45	0.37225		msyB	0.409213	8.846	2.918	-1.60005		msyB	0.015268	6.667	4	-0.737038		msyB	0.183503	6.667	6	-0.152075
mtfA	0.594815	19.19	22.89	0.254363		mtfA	0.473238	19.19	38.9	1.01942		mtfA	0.917472	3.546	3.33	-0.0906704		mtfA	0.997951	3.546	3.558	0.00487397		mtfA		12	11	-0.125531		mtfA	0.173233	12	18	0.584963
mtgA	0.272707	24.48	9.493	-1.36667		mtgA	0.218804	24.48	10.88	-1.16993		mtgA	0.270908	33.05	9.445	-1.80703		mtgA	0.357689	33.05	13.42	-1.30027		mtgA	0.132915	18	7.333	-1.29552		mtgA	0.034285	18	7.333	-1.29552
mtn		1	1			mtn	0.260638	1	4.588	2.19787		mtn		1	1			mtn	0.42265	1	1.141	0.190299		mtn		1	1	0		mtn		1	1	0
mtr	0.559651	116.7	98.96	-0.237887		mtr	0.815998	116.7	99.54	-0.229456		mtr	0.099494	148.3	100.2	-0.565636		mtr	0.151948	148.3	66.41	-1.15905		mtr	0.794076	125	116.7	-0.0991235		mtr	0.622036	125	113	-0.145605
mug	0.286591	14.36	25.49	0.827876		mug	0.475425	14.36	24.39	0.764234		mug	0.495492	8.737	21.95	1.32901		mug	0.410533	8.737	16.31	0.900547		mug	0.161452	24.67	19	-0.376758		mug	0.370059	24.67	23	-0.101124
mukB	0.242218	4.197	1.117	-1.90973		mukB	0.768936	4.197	6.004	0.516566		mukB	0.521197	2.399	6.634	1.46745		mukB	0.744493	2.399	2.108	-0.186558		mukB	0.162782	7	2	-1.80735		mukB	0.225403	7	3	-1.22239
mukE		1	1			mukE		1	1			mukE		1	1			mukE	0.42265	1	1.107	0.146655		mukE	0.162782	1	6	2.58496		mukE		1	1	0
mukF	0.332403	1.197	1	-0.259423		mukF	0.451145	1.197	1.771	0.565141		mukF		1	1			mukF	0.42265	1	1.062	0.0867838		mukF	0.225403	1	2	1		mukF		1	1	0
murA	0.471442	1.756	1.07	-0.714682		murA	0.210518	1.756	3.382	0.945584		murA		1	1			murA	0.42265	1	2.563	1.35783		murA		2	2	0		murA	0.42265	2	2.333	0.222186
murB		1	1			murB	0.42265	1	1.449	0.535058		murB	0.42265	1	1.212	0.27739		murB	0.42265	1	1.766	0.820485		murB	0.183503	1.333	2	0.585323		murB	0.42265	1.333	1	-0.414677
murC		1	1			murC	0.42265	1	2.231	1.15769		murC	0.42265	1.446	1	-0.532068		murC	0.202472	1.446	3.598	1.31513		murC		1	1	0		murC	0.42265	1	1.333	0.414677
murD	0.42265	1.059	1.202	0.182734		murD	0.349657	1.059	1.607	0.601667		murD	0.42265	1	1.283	0.359521		murD	0.42265	1	1.141	0.190299		murD		1	1	0		murD	0.183503	1	1.667	0.737254
murE		1	1			murE	0.42265	1	3.105	1.63459		murE	0.42265	1	1.07	0.0976108		murE	0.42265	1	1.062	0.0867838		murE		1	2	1		murE		1	1	0
murF	0.42265	1.037	1	-0.0524159		murF	0.42265	1.037	1	-0.0524159		murF		1	1			murF		1	1			murF		1	1	0		murF		1	1	0
murG	0.42265	2.547	2.618	0.0396661		murG	0.606442	2.547	1.449	-0.813741		murG		1	1			murG		1	1			murG		1	1	0		murG	0.225403	1	2	1
murI		1	1			murI	0.42265	1	1.311	0.390668		murI	0.42265	1.035	1	-0.0496308		murI	0.42265	1.035	1.18	0.189156		murI		1	1	0		murI	0.42265	1	1.333	0.414677
murJ		1	1			murJ		1	1			murJ	0.42265	1.316	1	-0.396159		murJ	0.42265	1.316	1	-0.396159		murJ	0.225403	2	1	-1		murJ	0.225403	2	1	-1
murP	0.5206	40.1	60.02	0.581841		murP	0.157477	40.1	77.86	0.95728		murP	0.866455	72.71	64.95	-0.162824		murP	0.833653	72.71	60.16	-0.273349		murP	0.115714	32.67	52	0.670545		murP	0.6671	32.67	38	0.218033
murQ	0.213079	23.96	34.96	0.545077		murQ	0.205921	23.96	7.611	-1.65447		murQ	0.451399	18.61	36.72	0.980488		murQ	0.565154	18.61	15.4	-0.273148		murQ	0.013072	12	17	0.5025		murQ	0.42265	12	12.33	0.0391384
murR	0.978046	10.67	10.55	-0.0163172		murR	0.277492	10.67	7.848	-0.443163		murR	0.395085	27.32	5.331	-2.35748		murR	0.394271	27.32	9.946	-1.45777		murR	0.036075	13.67	27	0.981946		murR	0.241902	13.67	17	0.314522
mutH	0.416451	25.42	17.75	-0.518145		mutH	0.051354	25.42	15.39	-0.723971		mutH	0.261155	36.09	20.72	-0.800575		mutH	0.811063	36.09	30.82	-0.227732		mutH	0.152946	39.67	25.33	-0.647201		mutH	0.183503	39.67	40.33	0.023805
mutL	0.950459	87.22	85.62	-0.0267112		mutL	0.570098	87.22	69.16	-0.334721		mutL	0.690362	59.93	67.54	0.172464		mutL	0.509344	59.93	83.26	0.474345		mutL	0.572795	69.33	73	0.0744167		mutL	0.878434	69.33	67.33	-0.0422303
mutS	0.465312	126.1	103.7	-0.282152		mutS	0.208265	126.1	110.1	-0.195754		mutS	0.22656	133.5	117.7	-0.181725		mutS	0.092717	133.5	90.7	-0.557665		mutS	0.119686	131	81	-0.693573		mutS	0.083851	131	107.7	-0.282549
mutT	0.532811	17.78	25.8	0.537116		mutT	0.806028	17.78	13.8	-0.365587		mutT	0.211444	19.3	28.1	0.541969		mutT	0.914534	19.3	20.47	0.0849103		mutT	0.846381	19.33	18	-0.102845		mutT	0.407843	19.33	25.33	0.390005
mutY	0.298059	61.93	50.98	-0.280707		mutY	0.987676	61.93	62.4	0.0109076		mutY	0.657832	67.58	80.53	0.25293		mutY	0.32209	67.58	62.03	-0.12363		mutY	0.150894	69	90	0.383329		mutY	0.128819	69	52.33	-0.398958
mzrA	0.80315	36.04	30.78	-0.227606		mzrA	0.118176	36.04	15	-1.26464		mzrA	0.941204	19.5	19.32	-0.013379		mzrA	0.209756	19.5	6.941	-1.49026		mzrA	0.964534	36	36.33	0.0131645		mzrA	0.22169	36	22.33	-0.689014
nac	0.899202	8.891	9.525	0.0993734		nac	0.043511	8.891	3.104	-1.51822		nac	0.195384	3.106	1.456	-1.09305		nac	0.564224	3.106	4.221	0.442527		nac	0.489939	18.67	16	-0.22265		nac	0.070789	18.67	8.333	-1.16381
nadA	0.394638	27.88	46.24	0.729911		nadA	0.967317	27.88	28.56	0.0347654		nadA	0.610848	28.3	13.59	-1.05826		nadA	0.541092	28.3	14.66	-0.948917		nadA	>0,999999	15	15	0		nadA	0.821826	15	14.33	-0.0659239
nadC	0.706457	28.61	37.55	0.392293		nadC	0.319847	28.61	56.48	0.981221		nadC	0.617269	31.69	41.14	0.376514		nadC	0.610631	31.69	41.6	0.392556		nadC	0.242511	35.33	53.33	0.594054		nadC	0.031718	35.33	25.67	-0.46081
nadD		1	1			nadD	0.42265	1	1.633	0.707525		nadD		1	1			nadD		1	1			nadD		1	1	0		nadD	0.183503	1	1.667	0.737254
nadE	0.42265	1.386	1	-0.470927		nadE	0.42265	1.386	1.495	0.109218		nadE	0.42265	1	1.022	0.0313952		nadE	0.42265	1	1.299	0.377401		nadE		1	1	0		nadE	0.42265	1	1.333	0.414677
nadK		1	1			nadK	0.42265	1	1.725	0.786596		nadK	0.42265	1	1.022	0.0313952		nadK		1	1			nadK	0.183503	1.667	1	-0.737254		nadK	0.183503	1.667	1	-0.737254
nadR	0.88926	61.65	59.16	-0.0594788		nadR	0.825913	61.65	63.86	0.0508117		nadR	0.150394	65.42	99.23	0.601045		nadR	0.181822	65.42	55.3	-0.242452		nadR	0.07418	43	61	0.504473		nadR	0.101973	43	33	-0.381871
nagA	0.131899	17.52	13.19	-0.409558		nagA	0.787657	17.52	24.14	0.462423		nagA	0.954507	18.62	19.52	0.0681		nagA	0.746035	18.62	26.23	0.494365		nagA	0.119958	12.67	21	0.728973		nagA	0.005063	12.67	8	-0.663345
nagB	0.236369	10.82	3.154	-1.77845		nagB	0.199806	10.82	2.315	-2.22462		nagB	0.103375	11.93	6.608	-0.852308		nagB	0.414507	11.93	4.447	-1.42369		nagB	0.173233	2.667	8.667	1.70031		nagB	0.237927	2.667	7	1.39214
nagC	0.866411	7.458	8.693	0.221065		nagC	0.637157	7.458	5.757	-0.373472		nagC	0.874398	14.69	15.99	0.122336		nagC	0.928689	14.69	15.77	0.102348		nagC	0.455669	17.67	19	0.104697		nagC	0.468506	17.67	21	0.249087
nagE	0.775572	60.79	70.5	0.213789		nagE	0.848983	60.79	59.21	-0.0379932		nagE	0.363055	57.49	76.54	0.412903		nagE	0.823696	57.49	61.92	0.107094		nagE	0.269703	65	66.33	0.0292218		nagE	0.306606	65	54	-0.26748
nagK	0.162332	16.35	7.647	-1.09632		nagK	0.147905	16.35	5.406	-1.59666		nagK	0.232331	15.98	2.421	-2.72259		nagK	0.173227	15.98	5.872	-1.44434		nagK	0.147237	24.67	4	-2.62469		nagK	0.437456	24.67	14.67	-0.749889
nagZ	0.286577	11.11	6.126	-0.858842		nagZ	0.679132	11.11	7.824	-0.505881		nagZ	0.893607	12.85	12.07	-0.0903427		nagZ	0.36932	12.85	1.99	-2.69093		nagZ	0.14204	6.667	21.67	1.70059		nagZ	0.007797	6.667	19.67	1.56089
nanA	0.237533	77	108.6	0.496094		nanA	0.101241	77	26.79	-1.52316		nanA	0.271326	95.67	77.31	-0.307412		nanA	0.117359	95.67	64.27	-0.573921		nanA	0.079129	90.33	117.3	0.376926		nanA	0.367763	90.33	96	0.0878292
nanC	0.085787	44.29	14.24	-1.63703		nanC	0.195609	44.29	17.57	-1.33387		nanC	0.89349	32.38	35.47	0.131496		nanC	0.772248	32.38	26.19	-0.306087		nanC	0.367544	45.67	39.67	-0.203198		nanC	0.155419	45.67	36	-0.34325
nanE	0.436964	49.58	41.08	-0.271322		nanE	0.042899	49.58	17.39	-1.5115		nanE	0.098333	42.67	13.88	-1.62021		nanE	0.429897	42.67	221.7	2.37731		nanE	0.07418	44	58	0.398549		nanE	0.013072	44	34	-0.371969
nanK	0.34302	58.17	100.6	0.790283		nanK	0.339846	58.17	28.18	-1.0456		nanK	0.253108	83.98	45.65	-0.879431		nanK	0.08099	83.98	46.09	-0.865592		nanK	0.010957	91.67	67	-0.452289		nanK	0.049892	91.67	73	-0.328553
nanM	0.656694	43.75	52.18	0.254214		nanM	0.232784	43.75	15.86	-1.46389		nanM	0.214597	48.88	91.57	0.905631		nanM	0.832753	48.88	62.59	0.356688		nanM	0.274742	40.67	30.33	-0.423219		nanM	0.88453	40.67	41.33	0.0232244
nanS	0.717614	83.77	73.65	-0.185748		nanS	0.153353	83.77	35.89	-1.22285		nanS	0.23454	54.44	102.1	0.907244		nanS	0.574733	54.44	45.78	-0.24995		nanS	0.021503	74.33	53	-0.487952		nanS	0.709819	74.33	70	-0.0865897
nanT	0.045194	94.04	131.6	0.484813		nanT	0.404807	94.04	60.73	-0.630865		nanT	0.032448	116.5	76.45	-0.607742		nanT	0.387469	116.5	73.51	-0.664318		nanT	0.522048	100.3	105	0.0660677		nanT	0.017146	100.3	165.7	0.724252
napA	0.80298	42.82	41.82	-0.0340917		napA	0.055347	42.82	76.75	0.841882		napA	0.160273	35.77	81.9	1.19511		napA	0.63865	35.77	51.9	0.536984		napA	0.244633	54	38	-0.50696		napA	0.268874	54	40	-0.432959
napB	0.202084	9.092	7.375	-0.301955		napB	0.462976	9.092	6.226	-0.546292		napB	0.375491	8.576	1	-3.1003		napB	0.945675	8.576	8.859	0.046839		napB	0.367544	5	3	-0.736966		napB	0.225403	5	4	-0.321928
napC	0.665383	30.02	20.34	-0.561604		napC	0.488069	30.02	36.61	0.286314		napC	0.555465	32.96	26.78	-0.29956		napC	0.299273	32.96	13.81	-1.255		napC	>0,999999	18	18	0		napC	0.08137	18	24.67	0.454761
napD	0.002821	13.68	1.031	-3.72995		napD	0.002601	13.68	2.153	-2.66765		napD		1	1			napD	0.42265	1	2.444	1.28924		napD	0.225403	4	2	-1		napD	0.207882	4	1.333	-1.58532
napF	0.279508	8.096	3.242	-1.32033		napF	0.213471	8.096	3.115	-1.37798		napF	0.953257	7.542	8.126	0.107598		napF	0.303114	7.542	3.582	-1.07418		napF	0.269703	6	4.667	-0.362467		napF	0.183503	6	6.667	0.152075
napG	0.69857	2.355	3.647	0.630983		napG	0.441384	2.355	19.89	3.07824		napG	0.15925	3.135	5.37	0.776457		napG	0.498133	3.135	11.92	1.92685		napG	0.183503	2	2.667	0.415218		napG	0.035099	2	8	2
napH	0.384646	32.13	21.13	-0.604628		napH	0.174321	32.13	14.18	-1.18006		napH	0.289163	14.06	15.44	0.135076		napH	0.677907	14.06	20.19	0.522044		napH	0.005865	7.333	11.67	0.670329		napH	0.34913	7.333	14.33	0.966563
narG	0.167766	45.66	52.93	0.213155		narG	0.41126	45.66	34.03	-0.424124		narG	0.606455	46.35	36.59	-0.34112		narG	0.942391	46.35	48.17	0.0555656		narG	0.597861	41	43.33	0.0797423		narG	0.113663	41	63.67	0.63499
narH	0.508137	13.84	17.17	0.311046		narH	0.62949	13.84	8.842	-0.646399		narH	0.71291	15.98	24.73	0.629995		narH	0.897312	15.98	16.86	0.0773371		narH	0.147517	6	13.33	1.15164		narH	0.04129	6	15.67	1.38497
narI	0.547688	18.32	8.991	-1.02687		narI	0.46648	18.32	5.437	-1.75254		narI	0.316515	5.328	9.372	0.814763		narI	0.851989	5.328	6.059	0.185486		narI	0.124624	11	4.333	-1.34407		narI	0.477767	11	9	-0.289507
narJ	0.126846	4.927	7.993	0.698028		narJ	0.42265	4.927	1.643	-1.58438		narJ		1	1			narJ	0.42265	1	1.378	0.462576		narJ		1	1	0		narJ	0.269703	1	2.333	1.22219
narK	0.743664	15.79	11.81	-0.419002		narK	0.100119	15.79	2.524	-2.64523		narK	0.311389	12.95	3.175	-2.02812		narK	0.610554	12.95	7.037	-0.87992		narK	0.026974	8.333	17	1.02863		narK	0.114704	8.333	20	1.26309
narL	0.510002	3.177	5.785	0.864652		narL	0.540334	3.177	8.843	1.47687		narL	0.623516	3.086	2.745	-0.168932		narL	0.565393	3.086	1.536	-1.00656		narL	0.225403	2	4	1		narL	0.148743	2	5.333	1.41495
narP	0.746955	22.56	13.82	-0.707009		narP	0.915619	22.56	20.36	-0.14803		narP	0.72532	5.743	4.199	-0.451759		narP	0.189805	5.743	17.19	1.58169		narP	0.076616	8	26.67	1.73715		narP	0.394161	8	12.67	0.663345
narQ	0.307551	42.9	55.83	0.380063		narQ	0.541677	42.9	33.14	-0.372404		narQ	0.103642	66.77	45.03	-0.568314		narQ	0.991086	66.77	66.86	0.00194331		narQ	0.323519	35.33	62.33	0.819033		narQ	0.663601	35.33	42.33	0.260787
narU	0.199686	6.145	3.448	-0.833653		narU	0.240269	6.145	3.044	-1.01344		narU	0.611194	3.995	2.31	-0.790303		narU	0.308199	3.995	2.257	-0.823789		narU	0.015268	4	6.667	0.737038		narU	0.017292	4	17	2.08746
narV	0.91106	11.81	12.55	0.0876784		narV	0.265439	11.81	2.619	-2.17292		narV	0.360997	7.292	4.199	-0.796269		narV	0.992894	7.292	7.26	-0.00634501		narV	0.12169	6	3	-1		narV	0.528595	6	5.333	-0.170015
narW	0.202012	4.475	6.478	0.533661		narW	0.385333	4.475	2.585	-0.791723		narW	0.22883	1	1.941	0.9568		narW	0.42265	1	3.708	1.89064		narW	0.199359	4	5.667	0.502585		narW	0.578363	4	2.667	-0.584782
narX	0.254618	35.42	50.19	0.502836		narX	0.872904	35.42	31.87	-0.152365		narX	0.694263	23.67	25.76	0.122073		narX	0.850025	23.67	26.16	0.144303		narX	0.008221	60	50.33	-0.253544		narX	0.001311	60	35.67	-0.750251
narY	0.301282	20.5	9.698	-1.07986		narY	0.773229	20.5	21.91	0.0959656		narY	0.301322	8.317	2.729	-1.60769		narY	0.477392	8.317	26.68	1.68162		narY	0.347922	16.67	10.33	-0.690414		narY	0.602278	16.67	22.33	0.421729
narZ	0.724651	65.13	58.68	-0.150453		narZ	0.59735	65.13	56.13	-0.21455		narZ	0.361522	33.28	22.89	-0.539938		narZ	0.215345	33.28	22.62	-0.557057		narZ	0.127643	36	39.67	0.140051		narZ	0.020204	36	48	0.415037
ndk	0.183902	1	1.462	0.547943		ndk	0.42265	1	1.54	0.62293		ndk	0.42265	1	1.733	0.793272		ndk	0.197514	1	2.494	1.31846		ndk	0.249521	1	3.333	1.73682		ndk		1	1	0
nei	0.758578	17.24	16.11	-0.0978033		nei	0.571571	17.24	10.23	-0.752954		nei	0.360694	26.21	7.896	-1.73092		nei	0.762543	26.21	20.56	-0.350277		nei	0.587607	6.333	8	0.337111		nei	0.572795	6.333	10	0.659039
nemA	0.877496	10.26	9.604	-0.0953234		nemA	0.961564	10.26	10.78	0.0713264		nemA	0.040327	3.294	13.59	2.04463		nemA	0.592187	3.294	6.142	0.898868		nemA	0.249027	26	13	-1		nemA	0.143028	26	7.667	-1.76178
nemR	0.532783	17.74	8.847	-1.00375		nemR	0.641327	17.74	26.16	0.560357		nemR	0.112133	16.06	11.73	-0.453269		nemR	0.289295	16.06	4.463	-1.84739		nemR	0.114562	16	2	-3		nemR	0.093783	16	2	-3
nfi	0.808578	36.68	39.84	0.119224		nfi	0.237305	36.68	14.01	-1.38854		nfi	0.869524	42.33	40.88	-0.0502853		nfi	0.082045	42.33	15.35	-1.46344		nfi	0.018377	41.33	62.33	0.592737		nfi	0.580151	41.33	52.67	0.349792
nfo	0.13537	29.85	6.982	-2.09602		nfo	0.045995	29.85	10.89	-1.45473		nfo	0.377497	29.78	6.094	-2.28888		nfo	0.524455	29.78	11.65	-1.35401		nfo	0.019804	9.667	12	0.311894		nfo	>0,999999	9.667	9.667	0
nfrA	0.908278	199.3	203.6	0.0307959		nfrA	0.155297	199.3	125	-0.673014		nfrA	0.43038	164.2	119.3	-0.46086		nfrA	0.353765	164.2	200.1	0.285267		nfrA	0.009633	115	141.3	0.297128		nfrA	0.040268	115	152.7	0.409066
nfrB	0.302597	64.27	43.93	-0.548939		nfrB	0.45322	64.27	80.07	0.317116		nfrB	0.308467	71.16	39.18	-0.860949		nfrB	0.388968	71.16	63.49	-0.164537		nfrB	0.385271	46	25	-0.879706		nfrB	0.298959	46	26.33	-0.804926
nfsA	0.257327	14.39	23.61	0.714331		nfsA	0.524189	14.39	10.71	-0.426108		nfsA	0.94082	12.03	12.85	0.0951317		nfsA	0.480768	12.03	16.95	0.494649		nfsA	0.225403	14	13	-0.106915		nfsA	0.853353	14	14.67	0.067442
nfsB	0.214825	23.56	22.85	-0.0441454		nfsB	0.018192	23.56	7.376	-1.67543		nfsB	0.350513	15.91	29.09	0.870589		nfsB	0.571751	15.91	7.87	-1.0155		nfsB	0.200153	12.33	28.67	1.21737		nfsB	0.183503	12.33	13.67	0.14884
nhaA	0.106687	15.31	8.998	-0.766798		nhaA	0.141148	15.31	38.66	1.33637		nhaA	0.259115	6.908	11.32	0.712534		nhaA	0.286995	6.908	25.81	1.90159		nhaA	0.048928	23	11.67	-0.978829		nhaA	0.29435	23	19.33	-0.250792
nhaB	0.455508	12.32	22.38	0.861208		nhaB	0.114546	12.32	5.768	-1.09486		nhaB	0.658049	9.53	6.392	-0.576209		nhaB	0.710577	9.53	6.685	-0.511549		nhaB	0.622036	13.33	11.33	-0.234529		nhaB	0.23549	13.33	8	-0.736605
nhaR	0.436987	54.84	64.78	0.24032		nhaR	0.496306	54.84	96.09	0.809158		nhaR	0.920928	63.23	60.51	-0.0634356		nhaR	0.007958	63.23	32.57	-0.957065		nhaR	0.265167	42	65	0.63005		nhaR	0.761189	42	50.33	0.261029
nhoA	0.564821	8.567	4.701	-0.865822		nhoA	0.354701	8.567	2.854	-1.5858		nhoA	0.344424	2.377	14.31	2.58981		nhoA	0.336317	2.377	9.588	2.01209		nhoA	0.168478	1.333	12.33	3.20942		nhoA	0.093783	1.333	8.333	2.64416
nikA	0.720092	113.4	126.1	0.153148		nikA	0.762245	113.4	137.1	0.273808		nikA	0.401446	111	143.7	0.3725		nikA	0.075509	111	68.22	-0.702293		nikA	0.70723	136	133	-0.0321804		nikA	0.471294	136	111.3	-0.289153
nikB	0.125454	70.84	40.81	-0.795642		nikB	0.467833	70.84	37.42	-0.920755		nikB	0.566445	53.1	76.68	0.530138		nikB	0.412512	53.1	42.07	-0.33592		nikB	0.128627	87.67	100	0.189845		nikB	0.144329	87.67	60.67	-0.5311
nikC	0.580895	139.9	128.5	-0.122628		nikC	0.108144	139.9	95.95	-0.544041		nikC	0.13838	124.2	99.19	-0.324399		nikC	0.146054	124.2	59.28	-1.06705		nikC	0.384898	119.7	134	0.16281		nikC	0.147225	119.7	70.33	-0.767211
nikE	0.729012	64.47	58.56	-0.138712		nikE	0.027498	64.47	19.39	-1.73332		nikE	0.506396	56.62	67.14	0.245861		nikE	0.582478	56.62	44.85	-0.336204		nikE	0.297782	80.33	99.67	0.31122		nikE	0.030548	80.33	57.67	-0.478118
ninE	0.775813	5.857	9.155	0.644398		ninE	0.212598	5.857	1.469	-1.99533		ninE	0.159395	8.728	4.291	-1.02434		ninE	0.450075	8.728	6.806	-0.358844		ninE	0.013072	7	2	-1.80735		ninE	0.013072	7	2	-1.80735
nirC	0.785047	71.51	76.39	0.0952388		nirC	0.263489	71.51	28.62	-1.32112		nirC	0.087995	110.8	68.67	-0.690206		nirC	0.619884	110.8	181.6	0.712806		nirC	0.938877	106	107	0.0135465		nirC	0.661098	106	116	0.130061
nirD	0.665133	8.604	11.25	0.386846		nirD	0.947775	8.604	8.055	-0.0951229		nirD	0.526883	18.82	23.34	0.310538		nirD	0.149608	18.82	5.17	-1.86403		nirD	0.178047	29.67	22	-0.431501		nirD	0.002491	29.67	23	-0.367371
nlpC	0.607697	7.118	9.51	0.417973		nlpC	0.919833	7.118	6.185	-0.202698		nlpC	0.642856	3.213	6.276	0.965924		nlpC	0.372815	3.213	2.01	-0.676725		nlpC	0.269703	5.333	4	-0.414947		nlpC		5.333	5.333	0
nlpD	0.536386	75.95	88.78	0.225185		nlpD	0.710745	75.95	85.32	0.167834		nlpD	0.413401	51.8	92.71	0.839773		nlpD	0.296458	51.8	42.15	-0.297419		nlpD	0.091261	73	41	-0.832273		nlpD	0.008492	73	57.33	-0.348606
nlpE	0.959095	41.38	40.54	-0.0295876		nlpE	0.303726	41.38	20.65	-1.00279		nlpE	0.349755	45.07	66.01	0.550517		nlpE	0.35245	45.07	18.68	-1.27067		nlpE	0.080561	44.67	23.67	-0.916247		nlpE	0.595915	44.67	40.33	-0.147453
nohD	0.744594	11.12	14.46	0.378911		nohD	0.689168	11.12	7.611	-0.546999		nohD	0.636362	10.35	6.766	-0.613256		nohD	0.54718	10.35	5.52	-0.906891		nohD	0.013072	8	3	-1.41504		nohD	0.094178	8	10.67	0.415488
norR	0.473775	71.74	48.52	-0.564198		norR	0.18284	71.74	22.68	-1.66136		norR	0.048639	63.92	36.34	-0.814709		norR	0.856298	63.92	68.01	0.0894795		norR	0.605331	40.33	37	-0.124328		norR	0.036075	40.33	27	-0.578894
norV	0.82182	93.79	99.22	0.0811968		norV	0.45781	93.79	76.29	-0.29794		norV	0.691977	100.4	91.33	-0.136599		norV	0.138822	100.4	45.44	-1.14372		norV	0.415461	58	68	0.229482		norV	0.119958	58	49.67	-0.223678
norW	0.765087	54.36	61.16	0.170043		norW	0.683003	54.36	76.65	0.49574		norW	0.57088	64.06	79	0.302429		norW	0.383857	64.06	41.32	-0.632584		norW	0.554258	53.33	49.67	-0.102573		norW	0.106311	53.33	46	-0.213313
npr	0.224403	84.08	49.36	-0.76842		npr	0.848877	84.08	88.05	0.0665603		npr	0.366869	39.63	22.96	-0.78747		npr	0.753375	39.63	59.22	0.579492		npr	0.213889	36.33	63.33	0.801728		npr	0.262883	36.33	93.33	1.36118
nrdA	0.42265	1.211	1.845	0.607422		nrdA	0.216465	1.211	2.274	0.909033		nrdA	0.42265	1.36	1.828	0.426659		nrdA	0.418742	1.36	4.05	1.57432		nrdA	0.225403	1	2	1		nrdA	0.212274	1	4.667	2.2225
nrdB	0.42265	1.037	1.031	-0.00837156		nrdB	0.42265	1.037	1	-0.0524159		nrdB	0.42265	1	1.127	0.172488		nrdB	0.42265	1	1.473	0.558757		nrdB		1	1	0		nrdB		1	1	0
nrdD	0.750236	142.4	159.2	0.160891		nrdD	0.788079	142.4	117.8	-0.27361		nrdD	0.194592	180.6	121.9	-0.5671		nrdD	0.221947	180.6	139.8	-0.369434		nrdD	0.133762	222.3	165	-0.430042		nrdD	0.03356	222.3	144	-0.626439
nrdE	0.913126	109.7	107.7	-0.0265453		nrdE	0.442886	109.7	207.5	0.919548		nrdE	0.519558	157.3	113.5	-0.470826		nrdE	0.221114	157.3	76.19	-1.04585		nrdE	0.087298	115	97.67	-0.235646		nrdE	0.057269	115	85	-0.436099
nrdF	0.882548	27.23	30.26	0.152215		nrdF	0.9262	27.23	25.37	-0.102073		nrdF	0.399219	23.19	32.98	0.508089		nrdF	0.624967	23.19	15.61	-0.571032		nrdF	0.002005	29.67	10	-1.569		nrdF	0.323519	29.67	20.67	-0.521467
nrdG	0.766581	29.13	23.76	-0.293971		nrdG	0.192703	29.13	14.03	-1.05399		nrdG	0.177813	42.4	37.26	-0.186437		nrdG	0.034353	42.4	13.32	-1.67047		nrdG	0.408983	23	34.67	0.592054		nrdG	0.758907	23	20.67	-0.154095
nrdH	0.42701	6.237	3.887	-0.682195		nrdH	0.98528	6.237	6.324	0.0199851		nrdH	0.382897	13.62	6.125	-1.15294		nrdH	0.282768	13.62	4.832	-1.49503		nrdH	0.225403	2	1	-1		nrdH	0.455669	2	3.333	0.736821
nrdI	0.745654	25	27.25	0.124328		nrdI	0.847298	25	21.94	-0.188365		nrdI	0.226747	25.06	48.34	0.947831		nrdI	0.536414	25.06	20.69	-0.276453		nrdI	0.172104	31.33	21.67	-0.531846		nrdI	0.8	31.33	33.33	0.0892765
nrdR	0.089881	7.972	20.49	1.36191		nrdR	0.839949	7.972	6.639	-0.263976		nrdR	0.590396	39.16	23.9	-0.71237		nrdR	0.53417	39.16	13.02	-1.58865		nrdR	0.020204	4	12	1.58496		nrdR	0.12169	4	7	0.807355
nrfC	0.615402	34.16	27.73	-0.30086		nrfC	0.292773	34.16	24.45	-0.482474		nrfC	0.501367	33.86	19.55	-0.792413		nrfC	0.48777	33.86	36.48	0.107524		nrfC	0.839872	24	23.67	-0.0199747		nrfC	0.827655	24	25	0.0588937
nrfD	0.05639	105.8	78.23	-0.435546		nrfD	0.175076	105.8	50.95	-1.05419		nrfD	0.511597	59.83	77.37	0.370905		nrfD	0.350815	59.83	35.76	-0.742522		nrfD	0.654754	134.7	121	-0.154743		nrfD	0.251235	134.7	101	-0.415395
nrfF	0.943767	45.44	44.97	-0.015		nrfF	0.385145	45.44	26.89	-0.756893		nrfF	0.823287	85.77	76.01	-0.174284		nrfF	0.426638	85.77	38.33	-1.162		nrfF	0.211262	86.67	64.67	-0.422436		nrfF	0.622036	86.67	85.67	-0.0167426
nrfG	0.185336	95.1	114.9	0.272862		nrfG	0.657998	95.1	70.78	-0.426104		nrfG	0.244301	73.71	96.23	0.384626		nrfG	0.862995	73.71	77.32	0.0689813		nrfG	0.29435	107	103.3	-0.0507705		nrfG	0.326827	107	139.3	0.380584
nth	0.228786	13.27	3.789	-1.80828		nth	0.200149	13.27	1.621	-3.03321		nth	0.441249	4.043	5.337	0.400603		nth	0.195134	4.043	8.739	1.11204		nth	0.337459	21	8	-1.39232		nth	0.315065	21	8.333	-1.33348
nudB	0.414588	3.993	4.559	0.191244		nudB	0.710424	3.993	2.508	-0.670936		nudB		1	1			nudB		1	1			nudB	0.225403	4	10	1.32193		nudB	0.083065	4	14.33	1.84097
nudC	0.988904	128	128.3	0.00337736		nudC	0.519833	128	161.2	0.332708		nudC	0.082413	84.01	122.3	0.541791		nudC	0.573311	84.01	61.91	-0.440389		nudC	0.130974	152	128.3	-0.24455		nudC	0.003873	152	115	-0.402437
nudE	0.956023	17.59	16.94	-0.0543216		nudE	0.259323	17.59	7.593	-1.21201		nudE	0.727132	14.92	20.36	0.44849		nudE	0.094283	14.92	5.163	-1.53097		nudE	0.099115	22.33	13	-0.780472		nudE	0.081578	22.33	10	-1.15898
nudF	0.250164	36.47	21.34	-0.77315		nudF	0.203983	36.47	9.11	-2.00119		nudF	0.619382	21.8	27.52	0.336152		nudF	0.593226	21.8	14.97	-0.542254		nudF	0.000755	28	49	0.807355		nudF	0.7106	28	31.33	0.162118
nudG	0.427512	5.402	1.095	-2.30256		nudG	0.489885	5.402	1.541	-1.80963		nudG		1	1			nudG	0.42265	1	1.102	0.140124		nudG		2	2	0		nudG	0.225403	2	6	1.58496
nudI	0.420192	7.609	3.391	-1.166		nudI	0.547291	7.609	5.618	-0.43765		nudI	0.32205	2.91	18.42	2.66218		nudI	0.515521	2.91	4.341	0.577008		nudI	0.413412	6.333	9	0.507036		nudI	0.019804	6.333	8.667	0.452644
nudJ	0.220495	6.635	1	-2.7301		nudJ	0.234255	6.635	2.84	-1.22421		nudJ	0.693071	1.987	1.662	-0.257671		nudJ	0.749085	1.987	1.78	-0.158715		nudJ	0.225403	3	1	-1.58496		nudJ	0.691393	3	3.667	0.289638
nudK	0.653797	48.02	42.48	-0.176852		nudK	0.687137	48.02	43.6	-0.139307		nudK	0.376517	72.57	58.58	-0.308965		nudK	0.326652	72.57	46.07	-0.655546		nudK	0.069799	35.67	16	-1.15664		nudK	0.275934	35.67	23.67	-0.591652
nudL	0.27752	16.21	7.094	-1.19221		nudL	0.060642	16.21	3.218	-2.33265		nudL	0.432582	9.309	3.509	-1.40757		nudL	0.612986	9.309	4.749	-0.971002		nudL	0.204509	5.667	15.33	1.4357		nudL	0.316094	5.667	13.33	1.23402
nuoA	0.455067	8.145	11.44	0.4901		nuoA	0.408065	8.145	30.9	1.92362		nuoA	0.42265	1	1.805	0.851999		nuoA	0.185796	1	11.72	3.5509		nuoA	0.084791	2.333	7	1.58517		nuoA	0.169336	2.333	20	3.09974
nuoB	0.605776	15.69	24.81	0.661076		nuoB	0.116658	15.69	64.07	2.0298		nuoB	0.469443	7.529	47.52	2.658		nuoB	0.331291	7.529	35.44	2.23485		nuoB	0.042389	29.33	10.33	-1.50554		nuoB	0.330427	29.33	64.67	1.14072
nuoC	0.489384	12.03	9.954	-0.273288		nuoC	0.33823	12.03	113.4	3.23671		nuoC	0.79429	13.22	11.52	-0.198581		nuoC	0.275748	13.22	43.04	1.70296		nuoC		15.33	10.33	-0.569517		nuoC	0.255012	15.33	55	1.84307
nuoE	0.273865	3.134	1.278	-1.29412		nuoE	0.343356	3.134	14.46	2.20599		nuoE	0.598643	1.158	1.568	0.43729		nuoE	0.199681	1.158	4.415	1.93078		nuoE	0.035099	6	3	-1		nuoE	0.280395	6	17	1.5025
nuoF	0.942652	18.78	17	-0.143662		nuoF	0.244062	18.78	131.6	2.80889		nuoF	0.473014	12.39	20.02	0.692266		nuoF	0.085586	12.39	66.83	2.43132		nuoF	0.212274	14	10.33	-0.438587		nuoF	0.24896	14	68.33	2.28709
nuoG	0.55582	20.02	16.06	-0.31797		nuoG	0.144422	20.02	91.74	2.19611		nuoG	0.942152	15.08	16.35	0.116654		nuoG	0.211862	15.08	72.18	2.25896		nuoG	0.29463	16.33	29.33	0.844852		nuoG	0.174219	16.33	140.7	3.10703
nuoH	0.95027	7.411	8.04	0.117527		nuoH	0.508776	7.411	22.43	1.59769		nuoH	0.273765	22.31	13.16	-0.761531		nuoH	0.592001	22.31	9.01	-1.30809		nuoH	0.318995	3.333	6	0.848141		nuoH	0.185287	3.333	28	3.07053
nuoI	0.146528	8.12	1	-3.02148		nuoI	0.711974	8.12	5.972	-0.443266		nuoI	0.663214	1.563	1.212	-0.366928		nuoI	0.028469	1.563	10.09	2.69054		nuoI	0.225403	1	2	1		nuoI	0.101973	1	11	3.45943
nuoJ	0.060692	19	7.546	-1.33222		nuoJ	0.683747	19	27.94	0.556333		nuoJ	0.697493	7.867	10.93	0.474408		nuoJ	0.263063	7.867	33.88	2.10655		nuoJ	0.477767	9	15	0.736966		nuoJ	0.153858	9	44	2.28951
nuoK	0.498345	3.52	6.539	0.893495		nuoK	0.558392	3.52	8.494	1.27087		nuoK	0.42265	7.112	4.674	-0.605598		nuoK	0.562012	7.112	2.392	-1.57204		nuoK	0.183503	2	2.667	0.415218		nuoK	0.225403	2	15	2.90689
nuoL	0.403843	18.51	10.91	-0.762654		nuoL	0.1975	18.51	109.3	2.56192		nuoL	0.184828	5.628	21.66	1.94434		nuoL	0.056601	5.628	82.08	3.86634		nuoL	0.567258	11.67	15	0.362158		nuoL	0.149613	11.67	76.33	2.70945
nuoM	0.911982	6.787	7.875	0.214506		nuoM	0.263108	6.787	40.74	2.5856		nuoM	0.492416	10.38	30.55	1.55737		nuoM	0.157286	10.38	50.38	2.27904		nuoM	0.567258	10	6.667	-0.58489		nuoM	0.250975	10	34	1.76553
nuoN	0.263374	9.314	12.95	0.475479		nuoN	0.488393	9.314	50.98	2.45246		nuoN	0.20782	1.793	24.47	3.77057		nuoN	0.034313	1.793	18.13	3.33793		nuoN	0.784535	11	14.33	0.381535		nuoN	0.021679	11	38	1.7885
nupC	0.505053	34.99	41.49	0.245821		nupC	0.863013	34.99	40.01	0.193418		nupC	0.335148	71.29	47.49	-0.586076		nupC	0.649942	71.29	58.57	-0.283538		nupC	0.312199	51	19.67	-1.3745		nupC	0.181853	51	30.67	-0.733669
nupX	0.233408	24.22	4.568	-2.40656		nupX	0.162289	24.22	3.301	-2.87522		nupX	0.089007	2.61	14.54	2.47791		nupX	0.180541	2.61	13.25	2.34387		nupX	0.689615	14.67	18	0.295128		nupX	0.484653	14.67	10	-0.552869
nusA	0.389645	1	2.598	1.3774		nusA	0.42265	1	1.035	0.0496308		nusA		1	1			nusA	0.42265	1	1.417	0.50284		nusA	0.199359	1.333	3	1.17029		nusA	0.42265	1.333	1	-0.414677
nusB	0.187902	1	2.104	1.07313		nusB		1	1			nusB	0.609418	3.1	2.422	-0.356069		nusB	0.42265	3.1	1.546	-1.00373		nusB	0.207882	1.333	4	1.58532		nusB	0.212274	1.333	5	1.90725
nusG		1	1			nusG	0.42265	1	4.21	2.07382		nusG	0.42265	1	1.07	0.0976108		nusG	0.42265	1	2.01	1.0072		nusG		1	1	0		nusG		1	1	0
obgE	0.596309	1.298	2.086	0.684449		obgE	0.42265	1.298	2.645	1.02698		obgE	0.42265	1.186	1	-0.246104		obgE	0.429042	1.186	8.833	2.8968		obgE		1	1	0		obgE	0.42265	1	1.333	0.414677
ogrK	0.434074	10.49	16.21	0.627869		ogrK	0.296784	10.49	8.747	-0.262154		ogrK	0.436158	6.881	5.396	-0.350728		ogrK	0.508089	6.881	2.078	-1.72742		ogrK	0.095388	7.333	29	1.98358		ogrK	0.27046	7.333	18.67	1.34825
ogt	0.285916	4.271	1.3	-1.71606		ogt	0.589593	4.271	2.331	-0.873625		ogt	0.904753	5.378	5.033	-0.0956512		ogt	0.332972	5.378	1.615	-1.73554		ogt	0.199359	3	4.667	0.637533		ogt	0.225403	3	4	0.415037
ohsC		1	1			ohsC		1	1			ohsC		1	1			ohsC		1	1			ohsC		1	1	0		ohsC		1	1	0
ompA	0.884794	24.73	22.58	-0.131217		ompA	0.057905	24.73	16.49	-0.584671		ompA	0.505722	42.24	30.83	-0.454275		ompA	0.058716	42.24	5.202	-3.02147		ompA	0.170973	12.67	6	-1.07838		ompA	0.473497	12.67	20	0.658583
ompC	0.95553	34.04	34.33	0.0122388		ompC	0.017351	34.04	4.003	-3.08808		ompC	0.217463	38.23	10.74	-1.83171		ompC	0.246497	38.23	2.843	-3.74922		ompC	0.163589	31	16.67	-0.895014		ompC	0.393061	31	21.33	-0.539384
ompF	0.749268	35.31	33.42	-0.0793651		ompF	0.670571	35.31	29.65	-0.252045		ompF	0.320479	15.64	24.32	0.636903		ompF	0.180799	15.64	29.25	0.903196		ompF	0.168668	28.33	46.67	0.720165		ompF	0.047885	28.33	76.67	1.43633
ompG	0.223847	16.51	3.967	-2.05722		ompG	0.247615	16.51	2.093	-2.9797		ompG	0.95793	5.093	4.839	-0.0738068		ompG	0.193266	5.093	3.727	-0.450501		ompG	0.773545	4.333	5	0.206562		ompG	0.426618	4.333	8.333	0.94347
ompL	0.11286	46.27	34.32	-0.431028		ompL	0.251137	46.27	175.6	1.92414		ompL	0.515039	34.46	28.76	-0.260859		ompL	0.186976	34.46	16.17	-1.0916		ompL	0.29435	48	44.33	-0.114751		ompL	0.03167	48	29	-0.726982
ompN	0.234388	16.7	14.8	-0.174251		ompN	0.547721	16.7	23.5	0.492813		ompN	0.665589	14.24	11.06	-0.364598		ompN	0.441794	14.24	18.87	0.406145		ompN	0.263668	20	10.67	-0.90644		ompN	0.431962	20	16.33	-0.292475
ompR	0.82942	21.5	25.44	0.242762		ompR	0.513537	21.5	12.16	-0.822193		ompR	0.295605	32.36	19.38	-0.739643		ompR	0.2242	32.36	58.23	0.847551		ompR	0.01356	27.67	33.33	0.268499		ompR	0.777188	27.67	30	0.11664
ompT	0.36272	15.96	8.503	-0.908417		ompT	0.072498	15.96	6.28	-1.34562		ompT	0.91962	11.19	12.12	0.11518		ompT	0.118209	11.19	8.657	-0.370271		ompT	0.107763	8.667	24	1.46943		ompT	>0,999999	8.667	8.667	0
ompW	0.803134	12.16	10.36	-0.231119		ompW	0.684843	12.16	20.11	0.72577		ompW	0.215648	14.54	8.305	-0.807975		ompW	0.185012	14.54	2.517	-2.53025		ompW	0.926078	15.33	15	-0.0313952		ompW	0.199359	15.33	17	0.149177
ompX	0.317352	6.971	18.53	1.41043		ompX	0.643882	6.971	13.85	0.990448		ompX	0.451373	6.953	17.92	1.36586		ompX	0.278513	6.953	5.91	-0.234477		ompX	0.200383	7	17.33	1.30784		ompX	0.132915	7	17.67	1.33588
omrA	0.938782	4.227	4.159	-0.0233974		omrA	0.268969	4.227	1.587	-1.41333		omrA	0.387834	5.534	8.742	0.659641		omrA	0.282773	5.534	13.01	1.23323		omrA	0.528595	2.667	2	-0.415218		omrA	0.634852	2.667	3.333	0.321603
omrB	0.681727	7.419	11	0.568207		omrB	0.553599	7.419	3.263	-1.18503		omrB	0.772041	10.32	9.571	-0.108701		omrB	0.404048	10.32	15.73	0.608076		omrB	0.291508	12	6.667	-0.847925		omrB		12	16	0.415037
opgB	0.047289	70.4	89.63	0.348406		opgB	0.843464	70.4	66.88	-0.0740006		opgB	0.376745	119.5	58.87	-1.02141		opgB	0.467267	119.5	81.82	-0.546485		opgB	0.377467	90	77.33	-0.218897		opgB	0.009133	90	60	-0.584963
opgC	0.427635	15.38	4.842	-1.66738		opgC	0.524787	15.38	6.374	-1.27078		opgC	0.411861	6.457	4.948	-0.384019		opgC	0.97941	6.457	6.574	0.0259074		opgC	0.300146	12	8	-0.584963		opgC	0.32227	12	23.67	0.980025
opgD	0.903372	26.35	27.97	0.0860773		opgD	0.931231	26.35	24.78	-0.0886268		opgD	0.237798	14.35	17.91	0.319715		opgD	0.505527	14.35	18.96	0.401908		opgD	0.225403	29.33	32.33	0.140496		opgD	0.477767	29.33	34.33	0.227093
opgG	0.288161	4.508	19	2.07544		opgG	0.549445	4.508	11.93	1.40403		opgG	0.437738	10.8	8.635	-0.322763		opgG	0.666769	10.8	7.797	-0.47004		opgG	0.237927	2	6.333	1.66289		opgG	0.01084	2	13	2.70044
opgH	0.583557	11.34	15.43	0.444317		opgH	0.293427	11.34	26.78	1.23974		opgH	0.30328	6.566	28.36	2.11077		opgH	0.072453	6.566	16.94	1.36735		opgH	0.033908	12.67	8	-0.663345		opgH	0.059981	12.67	30.67	1.27541
oppA	0.842189	26.95	30.84	0.194517		oppA	0.638433	26.95	20.9	-0.366782		oppA	0.177761	35.97	13.48	-1.41597		oppA	0.431316	35.97	72.09	1.003		oppA	>0,999999	44	44	0		oppA	0.006767	44	33.33	-0.400682
oppB	0.860064	16.9	15.57	-0.118254		oppB	0.465482	16.9	67.32	1.99401		oppB	0.333131	5.651	10.27	0.861858		oppB	0.277257	5.651	14.66	1.37531		oppB	0.622036	10	11	0.137504		oppB	0.009852	10	13.33	0.414677
oppC	0.666732	6.089	10.36	0.766747		oppC	0.45299	6.089	18.29	1.58678		oppC	0.728498	7.216	9.314	0.368202		oppC	0.32515	7.216	17.43	1.2723		oppC	0.225403	2	4	1		oppC	0.225403	2	3	0.584963
oppF	0.861908	7.924	8.961	0.177431		oppF	0.822249	7.924	6.616	-0.26027		oppF	0.420768	15.99	9.635	-0.730813		oppF	0.907911	15.99	15.23	-0.070254		oppF	0.29435	22	25.67	0.22258		oppF	0.426618	22	30	0.447459
orn	0.42265	1	1.052	0.0731347		orn	0.42265	1	1.066	0.0922074		orn		1	1			orn		1	1			orn	0.42265	1	1.333	0.414677		orn		1	1	0
osmB	0.448574	5.866	3.485	-0.751218		osmB	0.105672	5.866	1	-2.55238		osmB		1	1			osmB		1	1			osmB		1	1	0		osmB		1	1	0
osmC	0.377525	1	5.094	2.3488		osmC	0.42265	1	1.488	0.573375		osmC	0.42265	1.619	1	-0.695103		osmC	0.42265	1.619	1	-0.695103		osmC	0.241902	4.333	1	-2.11537		osmC	0.323519	4.333	1.333	-1.70069
osmE	0.315104	4.094	7.062	0.786566		osmE	0.189045	4.094	1	-2.03351		osmE	0.437899	12.62	6.163	-1.03401		osmE	0.670202	12.62	7.693	-0.714094		osmE	0.02908	10.33	2	-2.36877		osmE	0.582635	10.33	7.333	-0.494365
osmF	0.285146	6.215	18.25	1.55407		osmF	0.77466	6.215	9.453	0.605018		osmF	0.432466	7.252	10.99	0.599741		osmF	0.266559	7.252	13.42	0.887934		osmF	0.407843	8.333	14.33	0.782131		osmF	>0,999999	8.333	8.333	0
osmY	0.442066	15.94	18.07	0.180945		osmY	0.786785	15.94	13.25	-0.266659		osmY	0.642767	11.5	7.852	-0.550502		osmY	0.183739	11.5	7.657	-0.586783		osmY	0.019804	14.33	9.667	-0.567898		osmY	0.32227	14.33	26	0.859473
otsA	0.362401	24	8.927	-1.42679		otsA	0.480762	24	8.749	-1.45584		otsA	0.594422	13.24	8.655	-0.613297		otsA	0.564283	13.24	43.1	1.70278		otsA	0.118083	15	12.67	-0.243546		otsA	0.26354	15	23	0.616671
otsB	0.628017	27.07	30.3	0.162623		otsB	0.176554	27.07	49.45	0.869276		otsB	0.531499	32.87	26.57	-0.306973		otsB	0.112783	32.87	36.61	0.155466		otsB	0.528595	23.67	22.33	-0.0840765		otsB	0.573857	23.67	18.67	-0.342338
oxc	0.065944	44.14	15	-1.55712		oxc	0.681702	44.14	50.39	0.191051		oxc	0.155758	41.79	17.24	-1.2774		oxc	0.242141	41.79	19.58	-1.09378		oxc	0.123623	20	29.67	0.569005		oxc	0.035099	20	29	0.536053
oxyR	0.718692	2.749	1.81	-0.602917		oxyR	0.367793	2.749	59.3	4.43105		oxyR	0.283471	1.705	13.07	2.93842		oxyR	0.247169	1.705	97.97	5.8445		oxyR	0.1336	4.333	21.33	2.29945		oxyR	0.190083	4.333	157.7	5.18567
oxyS	0.740209	7.565	5.443	-0.474938		oxyS	0.8103	7.565	9.452	0.32128		oxyS	0.598636	6.182	7.543	0.287065		oxyS	0.969372	6.182	6.483	0.0685879		oxyS	0.275934	11.67	17.67	0.598497		oxyS	0.020204	11.67	15.67	0.425201
paaA	0.197424	12.38	3.556	-1.79968		paaA	0.782987	12.38	10.18	-0.282274		paaA	0.560388	4.32	3.092	-0.482491		paaA	0.187515	4.32	1.141	-1.92073		paaA	0.551382	11	13.67	0.31351		paaA	>0,999999	11	11	0
paaB	0.530838	3.101	6.237	1.00812		paaB	0.42265	3.101	1	-1.63273		paaB	0.449338	2.6	4.104	0.658519		paaB	0.388065	2.6	1.378	-0.915936		paaB	0.214919	1.333	6	2.17029		paaB	0.666667	1.333	1.667	0.322577
paaC	0.630052	13.44	22.13	0.71947		paaC	0.142326	13.44	2.965	-2.18043		paaC	0.525419	8.216	4.208	-0.965301		paaC	0.270963	8.216	3.766	-1.1254		paaC	0.033908	5.333	10	0.906981		paaC	0.127643	5.333	9	0.754978
paaD	0.450997	17.75	7.858	-1.17558		paaD	0.211604	17.75	6.701	-1.40537		paaD	0.452001	16.52	4.476	-1.88393		paaD	0.407423	16.52	3.511	-2.23426		paaD	0.70723	4	3	-0.415037		paaD		4	4	0
paaE	0.38182	27.04	16.6	-0.703912		paaE	0.069545	27.04	6.762	-1.99957		paaE	0.938562	21.36	22.14	0.0517436		paaE	0.253755	21.36	30.16	0.497725		paaE	0.015268	10	12.67	0.341417		paaE	0.533076	10	13.67	0.451013
paaF	0.717019	8.279	9.707	0.229569		paaF	0.729028	8.279	7.146	-0.212321		paaF	0.679328	2.218	3.014	0.44242		paaF	0.333147	2.218	4.914	1.14764		paaF	0.130921	14	23.33	0.736759		paaF		14	15	0.0995357
paaG	0.971287	14.27	14.69	0.0418491		paaG	0.313986	14.27	7.073	-1.01259		paaG	0.187272	7.43	3.007	-1.30504		paaG	0.02181	7.43	1.69	-2.13634		paaG	0.535242	10	7	-0.514573		paaG	0.009852	10	13.33	0.414677
paaH	0.876209	8.439	9.081	0.105779		paaH	0.378633	8.439	20.08	1.25062		paaH	0.265289	18.14	3.037	-2.57846		paaH	0.148864	18.14	9.408	-0.947214		paaH	0.249521	9.333	7	-0.414986		paaH	0.88453	9.333	9	-0.0524159
paaI	0.628849	14.23	8.787	-0.695493		paaI	0.25818	14.23	3.868	-1.87928		paaI	0.83745	4.639	4.246	-0.127709		paaI	0.075683	4.639	2.128	-1.12432		paaI	0.368831	2	4.333	1.11537		paaI	0.12169	2	5	1.32193
paaJ	0.720073	8.422	11.14	0.403514		paaJ	0.452752	8.422	25.9	1.62072		paaJ	0.401394	21.68	39	0.847109		paaJ	0.709203	21.68	15.36	-0.497187		paaJ	0.190169	4	11.33	1.50208		paaJ	0.282802	4	13.67	1.77294
paaK	0.920681	20.23	17.85	-0.180572		paaK	0.685264	20.23	10.67	-0.922936		paaK	0.59666	7.493	15.69	1.06623		paaK	0.409591	7.493	11.33	0.596533		paaK	0.05612	16.33	9.333	-0.807112		paaK	>0,999999	16.33	16.33	0
paaX	0.150036	5.361	2.993	-0.84091		paaX	0.782911	5.361	6.981	0.380932		paaX	0.475138	3.997	11.72	1.55198		paaX	0.660577	3.997	6.044	0.596586		paaX	0.691393	12.67	12	-0.0783821		paaX	0.08137	12.67	6	-1.07838
paaY	0.429251	9.335	5.062	-0.882943		paaY	0.488151	9.335	5.148	-0.858638		paaY	0.495058	10.78	4.08	-1.40172		paaY	0.506051	10.78	15.96	0.566103		paaY	0.03775	4.667	3	-0.637533		paaY	0.135841	4.667	10.33	1.14627
paaZ	0.544739	25.89	19.19	-0.43204		paaZ	0.739205	25.89	30.62	0.242079		paaZ	0.348634	7.663	20.29	1.40479		paaZ	0.130664	7.663	31.2	2.02556		paaZ	0.323519	19.33	25.33	0.390005		paaZ	0.323519	19.33	25.33	0.390005
pabB	0.736481	22.16	18.76	-0.240298		pabB	0.037477	22.16	12.12	-0.870568		pabB	0.829069	5.937	6.273	0.0794214		pabB	0.221073	5.937	10.76	0.857872		pabB	0.026974	6.333	15	1.244		pabB	0.173233	6.333	12.33	0.961212
pabC	0.260732	24.75	14.65	-0.756528		pabC	0.227276	24.75	3.907	-2.6633		pabC	0.485568	5.419	2.877	-0.913461		pabC	0.427127	5.419	50.21	3.21188		pabC	0.415461	24.67	14.67	-0.749889		pabC	0.225403	24.67	2.667	-3.20947
pagP	0.42265	7.855	3.216	-1.28834		pagP	0.750771	7.855	4.527	-0.795056		pagP	0.494929	7.277	8.247	0.180526		pagP	0.927739	7.277	6.378	-0.19024		pagP	0.545455	6.333	11.33	0.839187		pagP	0.582635	6.333	3.333	-0.926068
pal	0.4999	27.29	35.42	0.376192		pal	0.336473	27.29	46.21	0.759833		pal	0.650351	44.81	27.99	-0.678909		pal	0.885721	44.81	56.39	0.331619		pal	0.050101	21	7.333	-1.51791		pal	0.123623	21	30.67	0.546439
panB	0.098271	46.78	69.87	0.578781		panB	0.831889	46.78	36.93	-0.341099		panB	0.842708	48.09	54.5	0.180519		panB	0.458031	48.09	33.21	-0.534119		panB	0.215214	46	107	1.21791		panB	0.262405	46	79	0.780219
panC	0.722504	36.64	31.7	-0.208937		panC	0.0897	36.64	23.41	-0.646295		panC	0.13599	33.27	11.38	-1.54772		panC	0.234209	33.27	14.16	-1.2324		panC	0.317087	21.67	45.33	1.06477		panC	0.29463	21.67	34.67	0.677989
panD	0.566077	19.45	26.27	0.433646		panD	0.800885	19.45	22.27	0.195331		panD	0.784221	19.32	13.85	-0.480209		panD	0.212875	19.32	1.261	-3.93745		panD	0.437456	15.33	20.33	0.407253		panD	0.300146	15.33	11.33	-0.43621
panE	0.85175	58.26	53.4	-0.125666		panE	0.151108	58.26	21.9	-1.41157		panE	0.75285	62.17	79.06	0.346729		panE	0.329868	62.17	33.02	-0.912878		panE	0.003154	53.33	69	0.371649		panE	0.862355	53.33	56	0.0704795
panM	0.041703	36.77	19.78	-0.894487		panM	0.038906	36.77	26.2	-0.488962		panM	0.399051	16.47	24.22	0.556358		panM	0.970957	16.47	15.95	-0.0462841		panM	0.04636	39	27.33	-0.512989		panM	0.225403	39	33	-0.241008
paoA	0.440912	17.39	28.24	0.699482		paoA	0.437717	17.39	6.835	-1.34724		paoA	0.006426	19.07	27.08	0.505923		paoA	0.670608	19.07	14.29	-0.416299		paoA	0.006734	24	17	-0.4975		paoA	0.42265	24	24.33	0.0197019
paoB	0.131992	39.17	61.78	0.657391		paoB	0.397646	39.17	22.75	-0.783883		paoB	0.035503	55.42	42.29	-0.39009		paoB	0.679519	55.42	43.02	-0.365399		paoB	0.063414	42.33	39	-0.118206		paoB	0.006696	42.33	60	0.503282
paoC	0.41794	90.6	97.07	0.0995144		paoC	0.427725	90.6	64.42	-0.492002		paoC	0.746182	100.4	114	0.183275		paoC	0.523431	100.4	184	0.873946		paoC	0.00206	66	58.67	-0.169843		paoC	0.437456	66	61	-0.113657
paoD	0.830031	19.81	17.14	-0.208862		paoD	0.411866	19.81	10.92	-0.859256		paoD	0.044187	15.66	7.72	-1.02041		paoD	0.031905	15.66	3.47	-2.17408		paoD	0.147197	8	4	-1		paoD	0.528378	8	14.33	0.840967
parC	0.42265	1	1.1	0.137504		parC	0.42265	1	7.753	2.95475		parC	0.42265	1.598	1.141	-0.485969		parC	0.42265	1.598	2.089	0.386545		parC		1.667	1.667	0		parC	0.183503	1.667	1	-0.737254
parE	0.42265	1	2.102	1.07176		parE		1	1			parE	0.42265	1.706	1.283	-0.411096		parE	0.366184	1.706	6.401	1.90768		parE	0.42265	1	1.333	0.414677		parE		1	1	0
patA	0.250703	94.01	145.4	0.629141		patA	0.526764	94.01	57.18	-0.717304		patA	0.756464	123.1	107.3	-0.198181		patA	0.238089	123.1	68.43	-0.84713		patA	0.479382	109.3	129	0.239078		patA	0.952027	109.3	111	0.0222663
patD	0.722929	26.51	33.54	0.339346		patD	0.487249	26.51	15.54	-0.77055		patD	0.88178	11.62	12.79	0.138406		patD	0.197561	11.62	20.64	0.828833		patD	0.345423	30.67	19	-0.690829		patD	0.083065	30.67	41	0.418796
pauD		1	1			pauD		1	1			pauD		1	1			pauD		1	1			pauD		1	1	0		pauD		1	1	0
pawZ		1	1			pawZ		1	1			pawZ		1	1			pawZ		1	1			pawZ		1	1	0		pawZ		1	1	0
pbpC	0.663774	71.55	60.63	-0.23892		pbpC	0.374004	71.55	59.34	-0.269947		pbpC	0.679842	69.49	58.2	-0.255786		pbpC	0.390849	69.49	36.06	-0.946406		pbpC	0.158966	64	50.67	-0.33694		pbpC	0.045126	64	43	-0.573735
pbpG	0.20363	20.37	29.56	0.5372		pbpG	0.309225	20.37	7.567	-1.42865		pbpG	0.714243	12.65	17.56	0.473155		pbpG	0.972949	12.65	12.87	0.0248747		pbpG	0.316158	19.67	30	0.608966		pbpG	0.318995	19.67	17	-0.210462
pcm	0.909183	51.11	48.5	-0.0756208		pcm	0.796678	51.11	64.17	0.328293		pcm	0.182693	36.67	77.86	1.08628		pcm	0.681797	36.67	51.49	0.489692		pcm	0.737394	55	63.33	0.203457		pcm	0.006222	55	73.33	0.414972
pcnB	0.388152	15.68	24.36	0.635589		pcnB	0.557266	15.68	30.27	0.948963		pcnB	0.414056	38.43	4.196	-3.19515		pcnB	0.409396	38.43	5.302	-2.85762		pcnB	0.053271	13.33	20.67	0.632862		pcnB	0.002759	13.33	7	-0.92925
pdhR	0.460968	30.46	54.5	0.83934		pdhR	0.687237	30.46	48.85	0.681443		pdhR	0.67729	33.42	49.15	0.55648		pdhR	0.290579	33.42	67.28	1.00947		pdhR	0.914775	74.33	78	0.0695295		pdhR	0.134065	74.33	133	0.83941
pdxA	0.071641	53.19	78.86	0.568139		pdxA	0.097221	53.19	27.33	-0.96067		pdxA	0.326858	55.7	41.25	-0.433283		pdxA	0.75864	55.7	66.04	0.245663		pdxA	0.423713	37	56	0.597902		pdxA	0.470027	37	57.67	0.640296
pdxB	0.528742	24.16	16.48	-0.551904		pdxB	0.125036	24.16	54.73	1.17971		pdxB	0.41463	14.26	55.34	1.95635		pdxB	0.580199	14.26	37.38	1.39029		pdxB	0.216681	25	19.33	-0.371086		pdxB	0.006734	25	18	-0.473931
pdxH		1	1			pdxH		1	1			pdxH		1	1			pdxH		1	1			pdxH		1	1	0		pdxH		1	1	0
pdxJ	0.659963	3.962	8.099	1.03151		pdxJ	0.196882	3.962	1.173	-1.75603		pdxJ	0.203063	12.49	2.397	-2.38147		pdxJ	0.248484	12.49	3.827	-1.70649		pdxJ	0.29435	5.667	2	-1.50259		pdxJ	0.42265	5.667	6.333	0.160304
pdxK	0.248649	19.91	10.62	-0.906709		pdxK	0.537866	19.91	13.28	-0.584238		pdxK	0.246693	20.59	7.79	-1.40225		pdxK	0.196698	20.59	4.215	-2.28834		pdxK	0.830666	14	12.67	-0.14401		pdxK	0.587607	14	12.33	-0.183254
pdxY	0.467667	1.995	6.206	1.63727		pdxY	0.574584	1.995	3.997	1.00253		pdxY	0.194946	3.504	6.302	0.846807		pdxY	0.314251	3.504	9.115	1.37924		pdxY	0.066861	8	2.667	-1.58478		pdxY	0.407843	8	5	-0.678072
pepB	0.13858	19.6	27.28	0.47699		pepB	0.681886	19.6	28.43	0.53656		pepB	0.779762	37.77	34.88	-0.114841		pepB	0.362512	37.77	19.58	-0.94786		pepB	0.00206	9.667	17	0.814395		pepB	0.043898	9.667	27	1.48182
pepD	0.357547	45.37	65.54	0.530637		pepD	0.697359	45.37	64.62	0.510242		pepD	0.619528	87.6	96.2	0.135106		pepD	0.138242	87.6	23.53	-1.89643		pepD	0.340739	87.67	68.33	-0.359564		pepD	0.191934	87.67	59.67	-0.555077
pepE	0.284063	62.34	68.46	0.135103		pepE	0.623673	62.34	41.06	-0.602425		pepE	0.520952	72.79	78.07	0.101028		pepE	0.076136	72.79	38.86	-0.905454		pepE	0.407843	54	72	0.415037		pepE	0.524057	54	73	0.434937
pepN	0.876758	57.61	60.54	0.0715694		pepN	0.049653	57.61	16.44	-1.80911		pepN	0.513459	42.79	29.54	-0.534604		pepN	0.940759	42.79	40.17	-0.0911552		pepN	0.207882	43	40.33	-0.0924833		pepN	0.155838	43	25	-0.782409
pepT	0.367412	19.08	33.76	0.823254		pepT	0.526704	19.08	33.51	0.812531		pepT	0.42889	15.39	26.7	0.794847		pepT	0.733453	15.39	13.12	-0.230226		pepT	0.225403	23	20	-0.201634		pepT	0.109276	23	31	0.430634
perR	0.291467	63.91	90.32	0.499004		perR	0.369059	63.91	88.36	0.467352		perR	0.20799	56.24	91.86	0.70784		perR	0.029841	56.24	45.8	-0.296249		perR	0.175987	53.67	72.67	0.437244		perR	0.103715	53.67	71	0.403703
pfkA	0.711794	17.68	20.46	0.210688		pfkA	0.959509	17.68	16.85	-0.0693697		pfkA	0.288378	19.52	14.96	-0.383843		pfkA	0.610214	19.52	55.75	1.51402		pfkA	0.311941	39	15	-1.37851		pfkA	0.118561	39	7	-2.47805
pfkB	0.628555	5.459	3.738	-0.54637		pfkB	0.734656	5.459	3.732	-0.548688		pfkB	0.433353	2.168	5.181	1.25687		pfkB	0.467941	2.168	1.141	-0.926066		pfkB	0.241902	8	4.667	-0.777505		pfkB	0.368831	8	5.667	-0.497415
pflA	0.379394	11.3	3.904	-1.5333		pflA	0.50605	11.3	15.39	0.44567		pflA	0.469217	5.296	1.686	-1.6513		pflA	0.689746	5.296	2.939	-0.849578		pflA	0.622036	2.667	3.667	0.459382		pflA	0.269703	2.667	4	0.584782
pflB	0.650953	36.68	31.2	-0.233448		pflB	0.481204	36.68	150.7	2.03861		pflB	0.461036	90.19	42.65	-1.08042		pflB	0.3957	90.19	19.53	-2.20728		pflB	0.003884	17.33	12	-0.530237		pflB	0.587607	17.33	19	0.132728
pflC	0.953035	40.98	42.51	0.0528823		pflC	0.864347	40.98	35.18	-0.220165		pflC	0.099389	60.43	38.61	-0.64629		pflC	0.083922	60.43	20.16	-1.58377		pflC	0.087536	44.33	58	0.38777		pflC	0.334187	44.33	60	0.436679
pfo	0.987488	46.86	47.05	0.00583777		pfo	0.500854	46.86	26.42	-0.826726		pfo	0.744259	25.22	28.35	0.16878		pfo	0.320562	25.22	16.44	-0.617358		pfo	0.691393	35	34.33	-0.0278851		pfo	0.035099	35	38	0.118644
pgaA	0.234807	35.51	17.85	-0.992301		pgaA	0.37933	35.51	27.32	-0.378268		pgaA	0.325473	74.52	21.19	-1.81424		pgaA	0.275286	74.52	17.25	-2.11103		pgaA	0.156771	45.33	37	-0.292941		pgaA	0.367579	45.33	31	-0.548198
pgaB	0.52955	22.27	33.79	0.601495		pgaB	0.43781	22.27	9.626	-1.21009		pgaB	0.390271	14.46	2.8	-2.36857		pgaB	0.623132	14.46	20.66	0.514773		pgaB	0.003884	15	20.33	0.438648		pgaB	0.952054	15	14.67	-0.0320936
pgaC	0.582602	18.03	12.76	-0.498771		pgaC	0.319451	18.03	8.519	-1.08164		pgaC	0.34412	7.474	12.71	0.766012		pgaC	0.71404	7.474	10.86	0.539072		pgaC	0.268874	17.33	10.33	-0.746431		pgaC	0.31317	17.33	10	-0.793272
pgaD	0.365843	3.865	9.118	1.23825		pgaD	0.717257	3.865	2.952	-0.388776		pgaD	0.418442	11.75	1	-3.55459		pgaD	0.418442	11.75	1	-3.55459		pgaD	0.049414	1	6	2.58496		pgaD		1	3	1.58496
pgk		1	1			pgk		1	1			pgk	0.42265	1.338	1	-0.420078		pgk	0.42265	1.338	1	-0.420078		pgk		1	1	0		pgk		1	1	0
pgl	0.447394	6.776	10.19	0.588648		pgl	0.295795	6.776	25.36	1.90405		pgl	0.399813	3.757	17.77	2.24179		pgl	0.374215	3.757	20.13	2.42169		pgl	0.07418	1.667	3.667	1.13735		pgl	0.035099	1.667	4.667	1.48524
pgpA	0.42265	1	2.322	1.21537		pgpA	0.42265	1	1.035	0.0496308		pgpA	0.42265	1	1.117	0.159629		pgpA	0.42265	1	1.18	0.238787		pgpA	0.42265	1.333	1	-0.414677		pgpA	0.42265	1.333	1	-0.414677
pgpB	0.44535	14.64	4.627	-1.66177		pgpB	0.344821	14.64	1	-3.87184		pgpB	0.21369	2.413	4.775	0.984673		pgpB	0.311199	2.413	6.048	1.32563		pgpB	0.659497	3.667	5	0.447328		pgpB	0.063414	3.667	7	0.932755
pgpC	0.488819	25.24	15.94	-0.66306		pgpC	0.021073	25.24	7.199	-1.80984		pgpC	0.439881	30.44	106	1.80002		pgpC	0.34696	30.44	15.82	-0.944219		pgpC	0.054202	19.33	33.67	0.800622		pgpC	0.000692	19.33	32	0.72723
pgrR	0.233511	36.19	20.66	-0.808751		pgrR	0.061816	36.19	7.499	-2.27082		pgrR	0.239548	8.136	22.47	1.46561		pgrR	0.735007	8.136	11.99	0.55944		pgrR	0.034425	10.33	24	1.21619		pgrR	0.005666	10.33	22	1.09066
pgsA		1	1			pgsA	0.42265	1	1.449	0.535058		pgsA	0.42265	2.314	2.832	0.291432		pgsA	0.42265	2.314	1	-1.21039		pgsA		1	1	0		pgsA		1	1	0
pheA	0.689479	34.92	30.5	-0.195244		pheA	0.442392	34.92	55.78	0.675694		pheA	0.101079	41.84	58.33	0.479355		pheA	0.422362	41.84	46.75	0.160084		pheA	0.355906	56.67	45.67	-0.311338		pheA	0.405246	56.67	37.33	-0.60225
pheL	0.42265	1	1.288	0.365133		pheL	0.42265	1	1.643	0.716332		pheL	0.492984	3.441	1.283	-1.42331		pheL	0.42265	3.441	1.151	-1.57994		pheL		1	1	0		pheL		1	1	0
pheM		1	1			pheM		1	1			pheM		1	1			pheM		1	1			pheM		1	1	0		pheM		1	1	0
pheP	0.95664	48.72	47.64	-0.0323407		pheP	0.706199	48.72	40.22	-0.276601		pheP	0.692509	36.96	36.49	-0.0184636		pheP	0.200536	36.96	64.17	0.795934		pheP	0.225403	39.67	40.67	0.0359166		pheP	0.225403	39.67	36.67	-0.113448
pheS		1	1			pheS	0.42265	1	1.403	0.488515		pheS		1	1			pheS		1	1			pheS	0.225403	1	2	1		pheS	0.42265	1	1.333	0.414677
pheT		1	1			pheT	0.42265	1	1.265	0.339137		pheT	0.42265	1	1.358	0.441483		pheT	0.42265	1	3.669	1.87539		pheT		1	1	0		pheT		1	1	0
pheU		1	1			pheU		1	1			pheU	0.42265	2.805	1	-1.488		pheU	0.42265	2.805	1	-1.488		pheU	0.42265	1.333	1	-0.414677		pheU	0.207882	1.333	4	1.58532
pheV		1	1			pheV		1	1			pheV	0.42265	2.719	1	-1.44308		pheV	0.42265	2.719	1	-1.44308		pheV	0.42265	1.333	1	-0.414677		pheV	0.207882	1.333	4	1.58532
phnC	0.815629	31.07	29.61	-0.0694378		phnC	0.25204	31.07	73.69	1.24595		phnC	0.030528	30.82	14.42	-1.0958		phnC	0.508855	30.82	17.45	-0.82064		phnC	0.049414	26	36	0.469485		phnC	0.449461	26	33	0.343954
phnD	0.698172	30.47	29.83	-0.0306255		phnD	0.871839	30.47	32.94	0.112451		phnD	0.685956	40.27	27.8	-0.534621		phnD	0.637815	40.27	25.57	-0.655253		phnD	0.292165	54.33	45.33	-0.261283		phnD	0.641511	54.33	57	0.0692129
phnF	0.901221	24.59	27	0.134888		phnF	0.41834	24.59	13.51	-0.864044		phnF	0.79691	26.33	22.63	-0.218471		phnF	0.091797	26.33	19.12	-0.461625		phnF	0.918621	24.33	23.33	-0.06055		phnF	0.937378	24.33	24	-0.0197019
phnG	0.730622	10.67	6.392	-0.739221		phnG	0.643208	10.67	4.505	-1.24396		phnG	0.192338	5.53	12.01	1.11888		phnG	0.81873	5.53	7.697	0.477017		phnG	0.233846	7.667	20.33	1.40688		phnG	0.290251	7.667	27	1.81623
phnH	0.465755	29.01	18.97	-0.612831		phnH	0.465841	29.01	14.46	-1.00448		phnH	0.489745	18.56	38.46	1.05116		phnH	0.460135	18.56	59.26	1.67486		phnH	0.343512	29.33	18.67	-0.651655		phnH	0.239643	29.33	21.67	-0.436678
phnI	0.961428	38.37	37.26	-0.0423511		phnI	0.119988	38.37	10.18	-1.91424		phnI	0.32266	19.11	35.77	0.904422		phnI	0.793924	19.11	15.73	-0.280809		phnI	0.057191	37.33	34.67	-0.106648		phnI	0.013409	37.33	20	-0.900336
phnK	0.576696	15.38	26.86	0.804404		phnK	0.918051	15.38	17.77	0.208388		phnK	0.398867	51.79	9.354	-2.46902		phnK	0.415682	51.79	10.69	-2.27641		phnK	0.934836	26.33	27	0.0362519		phnK	0.12169	26.33	14.33	-0.877669
phnL	0.552247	19.52	30.01	0.62049		phnL	0.745044	19.52	26.39	0.435038		phnL	0.003247	18.71	31.35	0.744656		phnL	0.2754	18.71	14.33	-0.384771		phnL	0.010463	23.33	43	0.88215		phnL	0.08137	23.33	30	0.362776
phnM	0.808523	55.11	49.59	-0.152265		phnM	0.29183	55.11	30.63	-0.847369		phnM	0.114091	63.17	37.01	-0.771324		phnM	0.210618	63.17	37.21	-0.763549		phnM	0.092436	31	61	0.976541		phnM	0.563306	31	38.33	0.306206
phnN	0.69903	18.47	15.97	-0.20982		phnN	0.785188	18.47	22.43	0.280246		phnN	0.740965	18.08	20.17	0.157816		phnN	0.919148	18.08	17.19	-0.0728251		phnN	>0,999999	20	20	0		phnN	0.898465	20	21	0.0703893
phnO	0.083788	24.48	13.66	-0.841646		phnO	0.314591	24.48	60.5	1.30533		phnO	0.705682	24.69	19.42	-0.346384		phnO	0.138505	24.69	6.527	-1.91943		phnO	0.283965	32.33	16	-1.0148		phnO	0.131801	32.33	22.33	-0.53389
phnP	0.340801	26.95	46.81	0.796531		phnP	0.512649	26.95	16.42	-0.714831		phnP	0.586668	25.57	21.1	-0.277209		phnP	0.490454	25.57	21.19	-0.271069		phnP	0.035099	43	31	-0.472068		phnP	0.671975	43	55.33	0.363725
phoA	0.608254	31.21	22.12	-0.496657		phoA	0.71764	31.21	35.32	0.178477		phoA	0.124967	58.61	38.5	-0.606288		phoA	0.073962	58.61	25.35	-1.20916		phoA	0.442227	48	43.33	-0.147668		phoA	0.06424	48	35	-0.455679
phoB	0.314177	17.8	33.45	0.910129		phoB	0.605443	17.8	10.92	-0.704904		phoB	0.265065	20.63	60.19	1.54478		phoB	0.931196	20.63	21.91	0.0868457		phoB	0.001876	26	5.667	-2.19785		phoB	0.74727	26	23.33	-0.156325
phoE	0.368958	32.09	11.9	-1.43116		phoE	0.133868	32.09	16.23	-0.983461		phoE	0.921561	27.77	32.08	0.208147		phoE	0.86391	27.77	23.76	-0.224992		phoE	0.035099	12	15	0.321928		phoE	0.008163	12	8.333	-0.526127
phoH	0.914653	31	28.58	-0.117262		phoH	0.566175	31	18.69	-0.730002		phoH	0.246645	6.593	20.06	1.60531		phoH	0.570843	6.593	8.998	0.448669		phoH	0.136175	14	21	0.584963		phoH	0.084568	14	27	0.947533
phoP	0.571107	7.9	9.146	0.211288		phoP	0.2156	7.9	33.04	2.06429		phoP	0.653884	9.568	8.031	-0.252638		phoP	0.739687	9.568	7.534	-0.344801		phoP	0.23549	9.333	4	-1.22234		phoP	0.42265	9.333	11.67	0.322392
phoQ	0.522471	21.21	15.12	-0.488286		phoQ	0.872927	21.21	18.81	-0.173245		phoQ	0.196639	12.34	7.525	-0.713579		phoQ	0.427351	12.34	12.08	-0.0307219		phoQ	0.028901	7	18.67	1.4153		phoQ	0.26354	7	15	1.09954
phoR	0.174335	61.34	76.54	0.319386		phoR	0.742198	61.34	56.04	-0.130371		phoR	0.317246	102.9	36.03	-1.51397		phoR	0.285904	102.9	65.96	-0.64158		phoR	0.07418	45	51	0.180572		phoR	0.269703	45	46.33	0.0420217
phoU	0.3879	1.015	3.843	1.92075		phoU	0.42265	1.015	1.127	0.151008		phoU	0.42265	1	1.473	0.558757		phoU	0.42265	1	2.484	1.31267		phoU	0.42265	1.333	1.667	0.322577		phoU	0.42265	1.333	1	-0.414677
phr	0.410495	84.32	55.1	-0.613823		phr	0.259338	84.32	107.8	0.35441		phr	0.090247	51.31	75.38	0.554942		phr	0.765604	51.31	62.93	0.294508		phr	0.555051	56.67	52	-0.124074		phr	0.103715	56.67	74	0.38494
pinE	0.633002	4.756	11.33	1.25233		pinE	0.660566	4.756	10.63	1.16032		pinE	0.92686	4.739	5.12	0.111561		pinE	0.979332	4.739	4.814	0.0226535		pinE	0.03775	5.667	4	-0.502585		pinE	0.068666	5.667	13	1.19785
pinQ	0.276347	5.084	2.049	-1.31104		pinQ	0.329204	5.084	1.416	-1.84414		pinQ	0.702491	1.338	1.772	0.4053		pinQ	0.42265	1.338	1.22	-0.133197		pinQ	0.217938	9.667	3	-1.68811		pinQ	0.506258	9.667	7.333	-0.398665
pinR	0.295256	4.811	1.989	-1.27429		pinR	0.263923	4.811	1.066	-2.17413		pinR	0.42265	1.143	1	-0.192825		pinR	0.532047	1.143	1.705	0.576946		pinR	0.16605	10.33	6	-0.783806		pinR	0.468506	10.33	7	-0.561413
pitB	0.627702	78.04	92.08	0.238674		pitB	0.659695	78.04	118.7	0.605034		pitB	0.996738	101.5	101.3	-0.00284555		pitB	0.902955	101.5	96.19	-0.0775209		pitB	0.86516	90	89	-0.0161197		pitB	0.471921	90	95.33	0.0830053
pka	0.469987	99.19	64.55	-0.619778		pka	0.33808	99.19	56.58	-0.809903		pka	0.823779	57.61	64.55	0.164098		pka	0.834636	57.61	53.6	-0.104086		pka	0.889343	58	57	-0.025091		pka	0.002743	58	69	0.250543
plaP	0.511553	4.019	10.18	1.34083		plaP	0.554694	4.019	8.187	1.0265		plaP	0.702468	6.673	5.001	-0.416119		plaP	0.229958	6.673	3.234	-1.04502		plaP	0.135841	5.667	11.33	0.999491		plaP	0.026271	5.667	11	0.956846
pliG	0.289633	19.63	8.879	-1.14459		pliG	0.223123	19.63	6.818	-1.52564		pliG	0.651805	5.448	7.396	0.441019		pliG	0.545622	5.448	8.261	0.60059		pliG	>0,999999	13.67	13.67	0		pliG	0.489939	13.67	11	-0.31351
plsB	0.42265	1	1.267	0.341417		plsB	0.42265	1	2.323	1.21599		plsB	0.42265	1.554	1.212	-0.358597		plsB	0.42265	1.554	2.602	0.743634		plsB		4	3	-0.415037		plsB	0.839872	4	3.667	-0.1254
plsC		1	1			plsC	0.42265	1	1.541	0.623867		plsC	0.42265	4.401	1	-2.13783		plsC	0.815802	4.401	3.207	-0.456607		plsC		1	1	0		plsC		1	1	0
plsX	0.317503	10.75	19.21	0.837521		plsX	0.450095	10.75	2.206	-2.28483		plsX	0.114793	5.383	7.871	0.548137		plsX	0.338678	5.383	3.582	-0.587645		plsX	0.108485	7.333	21	1.51791		plsX	0.367544	7.333	11.33	0.627672
plsY	0.99955	47.45	47.46	0.000304013		plsY	0.662771	47.45	57.63	0.280412		plsY	0.742496	64.34	52.45	-0.294773		plsY	0.089111	64.34	41.9	-0.618766		plsY	0.12581	40.33	69	0.774743		plsY	0.147585	40.33	53.67	0.412262
pmbA	0.987871	55.56	55.97	0.0106071		pmbA	0.821412	55.56	73.84	0.410356		pmbA	0.663262	62.99	48.71	-0.370905		pmbA	0.43586	62.99	36.32	-0.794359		pmbA	0.197869	61.67	27.67	-1.15625		pmbA	0.27262	61.67	37	-0.737044
pmrD	0.276884	23.4	15.08	-0.633872		pmrD	0.145677	23.4	10.93	-1.09822		pmrD	0.737696	17.8	22.22	0.319982		pmrD	0.73456	17.8	21.03	0.240572		pmrD	0.741801	12.67	13.33	0.0732603		pmrD	0.529409	12.67	18.33	0.53279
pmrR	0.127437	15.99	7.007	-1.1903		pmrR	0.124257	15.99	4.283	-1.90048		pmrR	0.255981	5.561	3.929	-0.501182		pmrR	0.675384	5.561	7.377	0.40769		pmrR	0.016065	18	9	-1		pmrR	0.455669	18	16.67	-0.110743
pncA	0.397771	27.29	19.76	-0.465789		pncA	0.036038	27.29	13.19	-1.04893		pncA	0.407075	29.36	4.248	-2.789		pncA	0.355262	29.36	2.01	-3.86858		pncA	0.664376	13.33	15.67	0.233328		pncA	0.444508	13.33	19.33	0.536165
pncB	0.336615	45.9	55.94	0.285386		pncB	0.874796	45.9	41.35	-0.150607		pncB	0.315547	80.95	32.29	-1.32594		pncB	0.362864	80.95	112.1	0.469683		pncB	0.017128	50	21.67	-1.20623		pncB	0.012081	50	78.67	0.653885
pncC	0.819474	27.92	29.93	0.100293		pncC	0.356701	27.92	90.45	1.69582		pncC	0.995224	39.06	38.93	-0.0048096		pncC	0.733139	39.06	50.33	0.365727		pncC	0.25602	66	36	-0.874469		pncC	0.114562	66	52	-0.343954
pnp	0.858323	5.244	4.231	-0.309669		pnp	0.197542	5.244	18.42	1.81253		pnp	0.492602	1.245	2.145	0.784832		pnp	0.140978	1.245	75.52	5.92264		pnp	0.306366	5	20.33	2.02361		pnp	0.088243	5	34	2.76553
pntA	0.251022	9.916	1.159	-3.09688		pntA	0.616216	9.916	5.647	-0.812274		pntA	0.736757	6.693	6.272	-0.0937275		pntA	0.29457	6.693	1.795	-1.89867		pntA	0.057191	7.333	4.667	-0.651908		pntA	0.183503	7.333	16	1.1256
pntB	0.99806	20.33	20.35	0.00141858		pntB	0.170173	20.33	12.09	-0.749796		pntB	0.079028	8.721	22.7	1.38013		pntB	0.336115	8.721	17.01	0.963818		pntB	0.147225	8	32.67	2.02989		pntB	0.300146	8	16	1
pnuC	0.817951	30.42	28.02	-0.118563		pnuC	0.574347	30.42	50.43	0.729262		pnuC	0.355273	14.54	18.61	0.356051		pnuC	0.142701	14.54	9.144	-0.66913		pnuC	0.214919	22.67	18	-0.332787		pnuC	0.471921	22.67	28	0.304642
polA	0.42265	1.32	1.331	0.0119726		polA	0.199712	1.32	12.14	3.20116		polA	0.42265	1.619	1.402	-0.207617		polA	0.42265	1.619	4.419	1.44862		polA	0.42265	1	1.333	0.414677		polA	0.225403	1	2	1
potA	0.882507	12.59	10.94	-0.202666		potA	0.449465	12.59	6.634	-0.924327		potA	0.2383	4.854	4.325	-0.166474		potA	0.553457	4.854	3.245	-0.580956		potA		4	4	0		potA	0.225403	4	5	0.321928
potB	0.385584	7.408	4.79	-0.629058		potB	0.59581	7.408	12.23	0.723268		potB	0.417758	10.96	9.287	-0.238963		potB	0.24341	10.96	2.563	-2.09634		potB	>0,999999	6	6	0		potB	0.225403	6	7	0.222392
potC	0.311282	11.03	3.805	-1.53546		potC	0.159475	11.03	1.377	-3.00183		potC	0.2387	6.097	1.763	-1.79007		potC	0.201791	6.097	1.417	-2.10526		potC	0.853353	6	5.333	-0.170015		potC	0.199359	6	4.333	-0.469596
potD	0.868253	8.022	7.4	-0.116437		potD	0.742242	8.022	11.35	0.500658		potD	0.936959	4.525	4.669	0.0451958		potD	0.694412	4.525	3.754	-0.269489		potD	0.013072	8	3	-1.41504		potD	0.291508	8	13.33	0.736605
potE	0.960342	40.49	42.41	0.0668388		potE	0.313262	40.49	32.12	-0.334094		potE	0.726351	47.41	54.5	0.201065		potE	0.433644	47.41	26.55	-0.83648		potE	0.521909	35	39	0.156119		potE	0.017292	35	48	0.455679
potF	0.203506	7.495	22.51	1.58657		potF	0.426054	7.495	17.41	1.21592		potF	0.858535	4.306	5.361	0.316154		potF	0.068157	4.306	6.825	0.664481		potF	0.528595	15	15.67	0.0630427		potF	0.455669	15	16.33	0.122562
potG	0.327827	32.91	18.25	-0.85063		potG	0.45251	32.91	15.84	-1.05495		potG	0.446567	20.35	11.32	-0.846155		potG	0.464548	20.35	23.66	0.217421		potG	0.04636	22	10.33	-1.09066		potG	0.049414	22	17	-0.371969
potH	0.71306	25.89	24.14	-0.100969		potH	0.320954	25.89	9.473	-1.4505		potH	0.478608	18.42	9.936	-0.890536		potH	0.552525	18.42	33.2	0.84991		potH	0.88453	17.33	17	-0.0277369		potH	0.471921	17.33	12	-0.530237
potI	0.592597	22.37	17.08	-0.389257		potI	0.541312	22.37	72.58	1.69801		potI	0.295044	19.48	6.446	-1.59552		potI	0.5331	19.48	11.89	-0.712245		potI	0.737387	11	13	0.241008		potI	0.14017	11	22	1
poxB	0.778897	39.07	37.51	-0.058786		poxB	0.100121	39.07	67.53	0.789467		poxB	0.660903	22.22	16.55	-0.425028		poxB	0.75361	22.22	34.73	0.644324		poxB	0.026271	37.33	32	-0.222264		poxB	0.622036	37.33	35.33	-0.0794418
ppa	0.42265	1	3.216	1.68527		ppa		1	1			ppa		1	1			ppa		1	1			ppa		1	1	0		ppa		1	1	0
ppdA	0.687041	42.35	46.7	0.141061		ppdA	0.042783	42.35	30.41	-0.477816		ppdA	0.282014	45.24	58.69	0.375516		ppdA	0.486332	45.24	59.89	0.404716		ppdA	0.821826	24	23.33	-0.0408481		ppdA	0.55654	24	30.67	0.353794
ppdB	0.303585	32.65	23.71	-0.461587		ppdB	0.226644	32.65	58.69	0.846032		ppdB	0.209714	27.27	45.29	0.731878		ppdB	0.026192	27.27	12.98	-1.07102		ppdB	0.235163	39.67	18.33	-1.11384		ppdB	0.802792	39.67	34	-0.222514
ppdC	0.871837	9.926	8.951	-0.149164		ppdC	0.226616	9.926	4.638	-1.09771		ppdC	0.346036	3.85	8.869	1.20391		ppdC	0.689892	3.85	5.201	0.433931		ppdC	0.407843	6	15	1.32193		ppdC	0.926078	6	6.333	0.0779266
ppdD	0.847782	59.45	61.47	0.0482057		ppdD	0.083089	59.45	35.02	-0.763498		ppdD	0.586267	54.79	37.4	-0.550874		ppdD	0.346216	54.79	48.53	-0.175036		ppdD	0.164086	38.67	48	0.31182		ppdD	0.174893	38.67	50	0.370713
pphA	0.457698	15.89	7.523	-1.07874		pphA	0.546634	15.89	6.591	-1.26955		pphA	0.38138	14.25	4.086	-1.8022		pphA	0.271653	14.25	2.168	-2.71653		pphA	0.368067	9	12.67	0.49342		pphA	0.477767	9	7	-0.36257
pphB	0.402931	7.557	15.22	1.01008		pphB	0.344664	7.557	3.16	-1.25789		pphB	0.51826	14.95	41.09	1.45864		pphB	0.836925	14.95	11.85	-0.335258		pphB	0.005865	6.667	11	0.722394		pphB	0.932426	6.667	6.333	-0.0741486
ppiA	0.889425	40.32	37.4	-0.108457		ppiA	0.049601	40.32	7.218	-2.48182		ppiA	0.083017	28.52	65.71	1.20414		ppiA	0.227478	28.52	35.69	0.323546		ppiA	0.168297	89.67	12	-2.90159		ppiA	0.170156	89.67	21.67	-2.04893
ppiB		1	1			ppiB	0.42265	1	1.587	0.666302		ppiB	0.42265	1.186	1	-0.246104		ppiB	0.42265	1.186	1	-0.246104		ppiB		1	1	0		ppiB		1	1	0
ppiC	0.730771	7.436	10.49	0.496416		ppiC	0.314758	7.436	2.107	-1.81934		ppiC	0.192518	5.677	2.705	-1.0695		ppiC	0.466903	5.677	3.076	-0.884073		ppiC	0.12169	10	7	-0.514573		ppiC	0.455669	10	8.667	-0.206395
ppiD	0.124294	18.25	4.819	-1.92109		ppiD	0.159617	18.25	3.585	-2.34785		ppiD	0.420596	7.975	3.511	-1.1836		ppiD	0.217422	7.975	3.322	-1.26343		ppiD	0.241902	6.333	3	-1.07793		ppiD	0.865769	6.333	5.667	-0.160304
ppk	0.42265	1.124	1	-0.168642		ppk	0.42265	1.124	1.495	0.411503		ppk	0.42265	1.23	1	-0.298658		ppk	0.42265	1.23	2.089	0.764154		ppk		2	2	0		ppk		2	2	0
pppA	0.591243	42.94	36.39	-0.23878		pppA	0.097238	42.94	12.54	-1.77578		pppA	0.49001	43.29	27.91	-0.633252		pppA	0.070097	43.29	14.42	-1.58596		pppA	0.00026	38.33	17.67	-1.11717		pppA	0.303132	38.33	30	-0.353511
ppsA	0.039729	44.39	8.005	-2.47126		ppsA	0.122299	44.39	13.15	-1.75517		ppsA	0.680033	13.74	15.18	0.14379		ppsA	0.281083	13.74	5.91	-1.21715		ppsA	>0,999999	29	29	0		ppsA	0.287171	29	49.33	0.766412
ppsR	0.700651	9.103	10.02	0.138469		ppsR	0.453156	9.103	41.06	2.17332		ppsR	0.589462	11.36	7.851	-0.533015		ppsR	0.419357	11.36	8.445	-0.427794		ppsR	0.147197	9	5	-0.847997		ppsR	0.225403	9	17	0.917538
pptA	0.415361	2.951	1.438	-1.03714		pptA	0.417005	2.951	1	-1.5612		pptA	0.413031	1	2.347	1.23082		pptA	0.42265	1	1.615	0.691534		pptA	0.183503	1	1.667	0.737254		pptA	0.269703	1	2.333	1.22219
ppx	0.150173	89.79	113.8	0.341874		ppx	0.205887	89.79	222.9	1.31177		ppx	0.454351	81.51	182.1	1.15968		ppx	0.597729	81.51	122.5	0.587733		ppx	0.018513	94.67	193	1.02762		ppx	0.003925	94.67	269.3	1.50824
pqiA	0.101183	28.87	41.14	0.510971		pqiA	0.806867	28.87	23.8	-0.27861		pqiA	0.649121	17.98	12.18	-0.561879		pqiA	0.480864	17.98	7.835	-1.19839		pqiA	0.58426	18	22.67	0.332787		pqiA	0.009133	18	24	0.415037
pqiB	0.705493	12.85	18.69	0.540498		pqiB	0.630834	12.85	17.86	0.474964		pqiB	0.435862	16.55	8.515	-0.958753		pqiB	0.376344	16.55	2.239	-2.8859		pqiB	0.582635	14	11	-0.347923		pqiB	0.407843	14	17	0.280108
pqiC	0.42265	2.867	1	-1.51954		pqiC	0.61355	2.867	5.518	0.944604		pqiC	0.478298	2.869	1.283	-1.16103		pqiC	0.487837	2.869	1.401	-1.03409		pqiC	0.225403	4	2	-1		pqiC	0.528595	4	3.333	-0.263179
pqqL	0.521887	33.44	41.17	0.300019		pqqL	0.631712	33.44	27.01	-0.308081		pqqL	0.343307	17.9	10.15	-0.81848		pqqL	0.789529	17.9	16.55	-0.113128		pqqL	0.269501	35	47.67	0.445727		pqqL	0.091261	35	51	0.543142
prc	0.258527	38.7	14.49	-1.41728		prc	0.519372	38.7	128.3	1.72912		prc	0.131871	45.69	16.77	-1.446		prc	0.090107	45.69	17.52	-1.38288		prc	0.009133	20	2	-3.32193		prc	0.063414	20	23.33	0.222186
preA	0.661615	23.53	15.22	-0.628533		preA	0.443537	23.53	9.695	-1.27919		preA	0.24501	4.102	12.42	1.59827		preA	0.374569	4.102	53.34	3.70082		preA	0.002788	5	21.67	2.1157		preA	0.13999	5	26.33	2.39671
preT	0.62676	18.7	16.74	-0.159739		preT	0.111185	18.7	6.416	-1.54329		preT	0.778501	10.67	16.66	0.642828		preT	0.805531	10.67	13.87	0.378408		preT	0.922502	23.33	24	0.0408481		preT	0.237927	23.33	19	-0.296187
prfA		1	1			prfA	0.42265	1	1.311	0.390668		prfA	0.42265	1.208	1	-0.27262		prfA	0.554164	1.208	1.986	0.717245		prfA	0.183503	1	1.667	0.737254		prfA		1	1	0
prfB	0.42265	1.473	1	-0.558757		prfB	0.42265	1.473	1	-0.558757		prfB	0.42265	1.121	1	-0.164786		prfB	0.42265	1.121	2.405	1.10125		prfB		1	1	0		prfB	0.03775	1	2.667	1.41522
prfC	0.42265	1	2.499	1.32135		prfC	0.368447	1	6.4	2.67807		prfC	0.42265	1.619	1	-0.695103		prfC	0.42265	1.619	2.484	0.617562		prfC	0.42265	1.333	1	-0.414677		prfC	0.42265	1.333	1	-0.414677
priA	0.42265	1.56	1.524	-0.0336831		priA	0.346934	1.56	2.8	0.843881		priA	0.42265	1.121	3.677	1.71374		priA	0.42265	1.121	1.22	0.122095		priA		2.333	2.333	0		priA	0.269703	2.333	1	-1.22219
priB		1	1			priB		1	1			priB		1	1			priB		1	1			priB		1	1	0		priB		1	1	0
priC	0.819458	10.79	9.811	-0.137223		priC	0.018703	10.79	6.137	-0.814089		priC	0.548268	9.291	20.71	1.15642		priC	0.664394	9.291	13.93	0.584289		priC	0.381391	14.67	23.67	0.690191		priC	0.012976	14.67	7	-1.06744
prkB	0.376902	99.68	130.9	0.393089		prkB	0.59854	99.68	77.5	-0.363108		prkB	0.219797	96.3	122.4	0.345996		prkB	0.588639	96.3	158.5	0.718875		prkB	0.019272	161.7	135	-0.26036		prkB	0.01812	161.7	113	-0.516997
prlC	0.640713	141.1	145.7	0.0462829		prlC	0.904415	141.1	159	0.172309		prlC	0.413553	126.7	226.1	0.835544		prlC	0.352982	126.7	507	2.00057		prlC	0.250619	140	93.33	-0.585014		prlC	0.021229	140	36.67	-1.93275
prlF	0.504815	30.31	41.81	0.464054		prlF	0.445721	30.31	95.74	1.65933		prlF	0.083029	74.79	59.44	-0.331411		prlF	0.326825	74.79	22.21	-1.75164		prlF	0.100819	87	62.67	-0.47324		prlF	0.341573	87	127	0.545741
prmA	0.339995	29.39	25.14	-0.225341		prmA	0.05565	29.39	8.228	-1.83671		prmA	0.564433	7.883	12.4	0.653523		prmA	0.456856	7.883	17.51	1.15136		prmA	0.261529	15.67	34	1.11753		prmA	0.878434	15.67	16.67	0.0892489
prmB	0.516312	1.248	2.064	0.725825		prmB	0.331491	1.248	3.133	1.32793		prmB	0.42265	1.23	1.307	0.0876008		prmB	0.57873	1.23	1.925	0.6462		prmB	0.101973	1	6	2.58496		prmB	0.42265	1	1.333	0.414677
prmC		1	1			prmC		1	1			prmC	0.42265	1	3.578	1.83915		prmC		1	1			prmC		1	1	0		prmC		1	1	0
proA	0.201255	82.69	108.2	0.387916		proA	0.191622	82.69	43.31	-0.933013		proA	0.171991	72.18	149.7	1.0524		proA	0.988248	72.18	72.39	0.00419127		proA	0.178047	66.33	74	0.157864		proA	0.600996	66.33	69	0.0569348
proB	0.237237	37.01	29.02	-0.350868		proB	0.646201	37.01	26.9	-0.460309		proB	0.960133	44.55	43.27	-0.0420583		proB	0.578971	44.55	40.26	-0.146078		proB	0.737479	27	24.67	-0.130202		proB	0.099115	27	36.33	0.428202
proC	0.18165	22.67	17.05	-0.411013		proC	0.108428	22.67	7.266	-1.64155		proC	0.224448	23.81	11.63	-1.03372		proC	0.936311	23.81	24.82	0.0599355		proC	0.003884	15.67	21	0.422384		proC	0.015268	15.67	13	-0.269494
proK		1	1			proK		1	1			proK		1	1			proK		1	1			proK		1	1	0		proK		1	1	0
proL		1	1			proL		1	1			proL	0.647606	1.1	1.035	-0.0878728		proL	0.42265	1.1	1	-0.137504		proL	0.42265	1.333	1	-0.414677		proL	0.666667	1.333	1.667	0.322577
proM		1	1			proM		1	1			proM		1	1			proM		1	1			proM		1	1	0		proM		1	1	0
proS	0.752935	1.142	1.074	-0.0885687		proS	0.677679	1.142	1.357	0.248858		proS		1	1			proS	0.388931	1	6.943	2.79556		proS	0.183503	1.667	1	-0.737254		proS	0.666667	1.667	1.333	-0.322577
proV	0.893498	31.52	33.8	0.100756		proV	0.707915	31.52	27.24	-0.210541		proV	0.763058	30.2	35.04	0.214454		proV	0.452584	30.2	23.18	-0.381668		proV		33	26	-0.343954		proV	0.567258	33	29.67	-0.153461
proW	0.634368	24.11	30.82	0.354235		proW	0.465469	24.11	12.83	-0.91011		proW	0.27749	21.07	39.59	0.909946		proW	0.421174	21.07	13.46	-0.646512		proW	0.157885	26.33	41	0.638916		proW	0.084791	26.33	31	0.235561
proX	0.936106	46.91	45.72	-0.0370701		proX	0.800553	46.91	56.53	0.269121		proX	0.282787	60.43	45.4	-0.412573		proX	0.052412	60.43	24.01	-1.33163		proX	0.176504	69	37	-0.899071		proX	0.167728	69	31	-1.15433
proY	0.829158	126.9	130.9	0.044773		proY	0.219702	126.9	70.12	-0.855794		proY	0.228623	98.89	130.9	0.404569		proY	0.301618	98.89	71.39	-0.470103		proY	0.446532	115.7	104	-0.153805		proY	0.394866	115.7	219	0.920542
prpB	0.130377	8.011	20.5	1.35557		prpB	0.238686	8.011	9.575	0.25729		prpB	0.27958	18.38	9.602	-0.93673		prpB	0.43271	18.38	7.286	-1.33494		prpB	0.165971	23.67	7	-1.75763		prpB	0.101973	23.67	13.67	-0.792046
prpC	0.853685	43.4	40.71	-0.0923118		prpC	0.827036	43.4	45.33	0.0627711		prpC	0.342507	69.88	39.66	-0.817195		prpC	0.242883	69.88	45.69	-0.613001		prpC	0.855843	49.33	47.67	-0.0493837		prpC	0.019749	49.33	23	-1.10083
prpD	0.310601	56.3	90.33	0.68207		prpD	0.634413	56.3	101.9	0.855947		prpD	0.265746	56.72	128.5	1.17984		prpD	0.67274	56.72	99.28	0.807646		prpD	0.089313	32.33	41.33	0.354316		prpD	0.307457	32.33	39	0.270601
prpE	0.961921	124.9	123.2	-0.0197712		prpE	0.962772	124.9	130	0.0577381		prpE	0.624151	131.7	119.3	-0.142661		prpE	0.396378	131.7	97.62	-0.432007		prpE	0.12169	107	80	-0.419539		prpE	0.100167	107	75	-0.512648
prpR	0.434422	75.34	60.26	-0.322215		prpR	0.181765	75.34	36.82	-1.03293		prpR	0.691527	109.1	120.8	0.146969		prpR	0.301396	109.1	86.21	-0.339724		prpR	0.305636	69.67	48	-0.537503		prpR	0.521949	69.67	61	-0.191728
prs		1	1			prs	0.42265	1	2.093	1.06557		prs	0.42265	1.165	1	-0.22033		prs	0.42265	1.165	1.18	0.0184569		prs		1	1	0		prs		1	1	0
psaA		1	1			psaA		1	1			psaA		1	1			psaA		1	1			psaA		1	1	0		psaA		1	1	0
psd		1	1			psd	0.42265	1	1.817	0.861558		psd		1	1			psd	0.42265	1	1.101	0.138814		psd		1	1	0		psd		1	1	0
psiE	0.912621	31.97	34.85	0.12444		psiE	0.979987	31.97	33.06	0.048368		psiE	0.462948	40.76	32.26	-0.337408		psiE	0.725668	40.76	49.77	0.288122		psiE	0.09858	52	35	-0.571157		psiE	0.00063	52	29	-0.842459
psiF	0.522411	27.17	20.83	-0.383352		psiF	0.124475	27.17	9.031	-1.58906		psiF	0.26714	14.61	45.34	1.63383		psiF	0.705954	14.61	19.04	0.382077		psiF	0.839872	16	16.33	0.0294529		psiF	0.328844	16	19.33	0.27277
pspA	0.369948	11.1	2.462	-2.17266		pspA	0.250456	11.1	1	-3.47249		pspA	0.862957	2.522	2.99	0.245577		pspA	0.301659	2.522	1.101	-1.19575		pspA	0.497481	3	4.667	0.637533		pspA	0.528595	3	2.333	-0.362776
pspB	0.609734	2.627	3.666	0.480791		pspB	0.347029	2.627	1.266	-1.05314		pspB	0.42265	1.186	1	-0.246104		pspB	0.42265	1.186	1	-0.246104		pspB		2.333	2.333	0		pspB	0.199359	2.333	4	0.777814
pspC	0.390511	5.122	19.43	1.92351		pspC	0.522084	5.122	17.69	1.78815		pspC	0.766677	9.72	10.5	0.111361		pspC	0.561415	9.72	7.613	-0.352491		pspC	0.533076	5.333	9	0.754978		pspC	0.549165	5.333	3.667	-0.540347
pspD	0.42265	1	1.258	0.331132		pspD	0.42265	1	1.088	0.121679		pspD		1	1			pspD		1	1			pspD		1	1	0		pspD		1	1	0
pspE	0.42265	2.627	1	-1.39342		pspE	0.42265	2.627	1	-1.39342		pspE		1	1			pspE	0.42265	1	1.546	0.62854		pspE	0.42265	1.667	2.333	0.484932		pspE	0.225403	1.667	3.667	1.13735
pspF	0.301655	13.42	3.174	-2.08001		pspF	0.016372	13.42	8.013	-0.74397		pspF	0.676605	4.52	8.549	0.919433		pspF	0.972083	4.52	4.649	0.0405977		pspF	0.012976	12.67	5	-1.34142		pspF	0.053271	12.67	9	-0.49342
pspG	0.921437	34.17	36.22	0.0840563		pspG	0.909463	34.17	31.61	-0.112349		pspG	0.655569	45.48	49.64	0.126271		pspG	0.566485	45.48	35.09	-0.374172		pspG	0.071023	72	58.67	-0.295374		pspG	0.807698	72	68	-0.0824622
psrD	0.203987	12.1	16.32	0.431634		psrD	0.327642	12.1	8.01	-0.595133		psrD	0.595988	3.568	5.751	0.688697		psrD	0.538177	3.568	7.697	1.10918		psrD	0.464697	4.333	2	-1.11537		psrD	0.207882	4.333	7	0.691989
psrO	0.924438	14.98	15.59	0.0575833		psrO	0.632577	14.98	8.667	-0.789433		psrO	0.456348	21.25	15.45	-0.459856		psrO	0.009878	21.25	8.662	-1.29469		psrO	0.030548	21.33	10	-1.09288		psrO	0.118083	21.33	16.67	-0.35563
pssA		1	1			pssA	0.42265	1	6.51	2.70266		pssA	0.404583	1.056	7.638	2.85459		pssA	0.220225	1.056	7.373	2.80364		pssA	0.183503	1.333	2	0.585323		pssA	0.183503	1.333	2	0.585323
pstA	0.631442	6.823	4.055	-0.750704		pstA	0.446313	6.823	111.3	4.0279		pstA	0.42265	2.918	1.686	-0.791375		pstA	0.384151	2.918	12.67	2.11836		pstA	0.225403	9	5	-0.847997		pstA	0.003884	9	3.667	-1.29532
pstB	0.42265	1	1.395	0.480265		pstB	0.42265	1	1.817	0.861558		pstB	0.696819	1.163	1.07	-0.12024		pstB	0.42265	1.163	1	-0.217851		pstB		1	1	0		pstB	0.225403	1	2	1
pstC	0.217292	4.329	7.684	0.827824		pstC	0.44852	4.329	65.56	3.92071		pstC	0.546368	3.504	10.15	1.53441		pstC	0.44451	3.504	14.36	2.03498		pstC	0.147197	6	2	-1.58496		pstC	0.049414	6	1	-2.58496
pstS	0.005452	5.018	11.29	1.16986		pstS	0.298645	5.018	1	-2.32711		pstS	0.434483	28.53	11.05	-1.36843		pstS	0.461417	28.53	101.1	1.82523		pstS		10	2	-2.32193		pstS	0.001476	10	1.333	-2.90725
psuG	0.03753	7.275	3.918	-0.89283		psuG	0.460382	7.275	3.263	-1.15675		psuG	0.42265	1.208	1	-0.27262		psuG	0.34591	1.208	6.454	2.41757		psuG		3.333	3.333	0		psuG	0.225403	3.333	4.333	0.378545
psuK	0.822167	2.453	3.036	0.307625		psuK	0.435826	2.453	14.48	2.56144		psuK	0.584378	2.947	5.705	0.95298		psuK	0.254795	2.947	3.9	0.404227		psuK	0.42265	5.333	5	-0.0930192		psuK	0.27214	5.333	18.33	1.78119
psuT	0.934707	19.65	20.35	0.0504995		psuT	0.135939	19.65	7.5	-1.38957		psuT	0.205471	26	3.738	-2.79817		psuT	0.222745	26	7.96	-1.70767		psuT	0.136175	13	34	1.38702		psuT	0.31027	13	20	0.621488
pth	0.42265	1.102	1	-0.140124		pth	0.42265	1.102	1	-0.140124		pth	0.42265	1	1.473	0.558757		pth		1	1			pth		1	1	0		pth	0.42265	1	1.333	0.414677
ptrB	0.626695	57.83	47.43	-0.286018		ptrB	0.553854	57.83	76.15	0.397026		ptrB	0.293534	39.53	22.04	-0.842824		ptrB	0.056152	39.53	24.14	-0.711522		ptrB	0.162782	38	48	0.337035		ptrB	0.024769	38	74	0.961526
ptsG	0.177448	33.69	12.08	-1.4797		ptsG	0.904226	33.69	31.21	-0.110312		ptsG	0.244342	48.81	10.7	-2.18957		ptsG	0.203149	48.81	10.49	-2.21816		ptsG	0.659497	23	21.67	-0.0859347		ptsG	0.006767	23	33.67	0.54983
ptsN	0.865746	4.129	3.622	-0.189006		ptsN	0.09229	4.129	1	-2.04579		ptsN	0.486149	3.612	14.49	2.00419		ptsN	0.848756	3.612	4.367	0.273845		ptsN	0.08902	8	1.667	-2.26275		ptsN	0.101973	8	3	-1.41504
ptwF		1	1			ptwF		1	1			ptwF	0.4098	5.6	1.33	-2.074		ptwF	0.367218	5.6	1	-2.48543		ptwF	0.249521	3.333	1	-1.73682		ptwF	0.225403	3.333	1.333	-1.32214
purA	0.789741	7.459	8.338	0.160719		purA	0.931733	7.459	6.741	-0.14602		purA	0.85101	9.399	7.242	-0.376119		purA	0.800666	9.399	13.41	0.51273		purA	0.281354	14.33	8	-0.840967		purA	0.530412	14.33	28.67	1.0005
purB	0.42265	1	1.459	0.54498		purB	0.42265	1	1.265	0.339137		purB	0.42265	1.424	1.022	-0.478554		purB	0.42265	1.424	2.089	0.552863		purB	0.183503	1	1.667	0.737254		purB	0.199359	1	2.667	1.41522
purC	0.737562	5.502	7.244	0.39683		purC	0.361933	5.502	1.955	-1.49279		purC	0.305254	3.901	11.36	1.54205		purC	0.454744	3.901	2.488	-0.648858		purC	0.42265	5	5.333	0.0930192		purC	0.269703	5	3.667	-0.447328
purD	0.775048	69.88	75.9	0.11922		purD	0.252419	69.88	20.3	-1.7834		purD	0.222648	44.14	104.5	1.24334		purD	0.457991	44.14	358	3.0198		purD	0.947405	70	69.33	-0.0138752		purD	0.21961	70	61.33	-0.190762
purE	0.899083	3.213	3.795	0.240179		purE	0.377404	3.213	1	-1.68392		purE	0.42265	1.251	1.662	0.409839		purE	0.33639	1.251	2.144	0.777223		purE	0.183503	2.333	1.667	-0.484932		purE	0.42265	2.333	4.667	1.00031
purF	0.069839	37.43	17.97	-1.0586		purF	0.025138	37.43	5.889	-2.6681		purF	0.249371	51.37	13.46	-1.93225		purF	0.248266	51.37	13.31	-1.94842		purF	0.020204	20.33	24.33	0.259126		purF	0.606892	20.33	24	0.239424
purH	0.326524	23.39	11.4	-1.03686		purH	0.918604	23.39	22.07	-0.0838052		purH	0.834178	9.095	11.68	0.360895		purH	0.533154	9.095	6.956	-0.386816		purH	0.786034	31.33	35	0.15981		purH	0.00121	31.33	6	-2.38451
purK	0.36004	15.58	5.959	-1.38655		purK	0.796237	15.58	19.98	0.358861		purK	0.23691	8.88	3.891	-1.19042		purK	0.935223	8.88	8.192	-0.116344		purK	0.173233	3	9	1.58496		purK	0.207882	3	5.667	0.917623
purL	0.197064	93.42	157.3	0.751715		purL	0.062934	93.42	64.49	-0.534656		purL	0.31273	84.31	65.46	-0.36509		purL	0.52511	84.31	74.89	-0.170931		purL	0.138363	104.7	61	-0.77938		purL	0.014963	104.7	48.67	-1.10516
purM	0.14981	32.79	24.36	-0.428742		purM	0.028394	32.79	17.31	-0.92165		purM	0.585864	33.73	50.62	0.585675		purM	0.413662	33.73	13.03	-1.3722		purM	0.066861	17.33	12	-0.530237		purM	0.70723	17.33	13.33	-0.378595
purN	0.542195	22.37	30.15	0.430593		purN	0.207605	22.37	10.99	-1.02537		purN	0.382433	31.52	10.27	-1.61783		purN	0.583178	31.52	15.14	-1.0579		purN	0.367544	29.67	27.67	-0.100682		purN	0.034425	29.67	16	-0.890933
purR	0.896488	1.784	2.013	0.174232		purR	0.157627	1.784	18.91	3.40596		purR	0.313169	4.463	3.357	-0.410841		purR	0.456856	4.463	2.355	-0.922287		purR	0.80755	5.333	5.667	0.0876379		purR	0.020173	5.333	13.67	1.35799
purT	0.772815	24.67	19.97	-0.304923		purT	0.362097	24.67	8.24	-1.58204		purT	0.45101	7.932	4.941	-0.682882		purT	0.791977	7.932	9.497	0.259787		purT	0.582635	17.33	20.33	0.230339		purT	0.147197	17.33	13.33	-0.378595
purU	0.240446	10.1	18.19	0.84879		purU	0.923403	10.1	9.386	-0.105773		purU	0.498951	13.13	20.42	0.637116		purU	0.483385	13.13	8.385	-0.646984		purU	0.597861	17.33	15	-0.208309		purU	0.124624	17.33	24	0.469763
putA	0.738288	50.72	44.48	-0.189398		putA	0.467585	50.72	33.99	-0.577444		putA	0.201685	69.66	36.62	-0.927699		putA	0.876481	69.66	65.45	-0.0899373		putA	0.024769	53	17	-1.64046		putA	0.023542	53	36.33	-0.544831
putP	0.194104	13.96	23.09	0.725969		putP	0.055819	13.96	7.568	-0.883315		putP	0.506265	27.46	20.77	-0.40283		putP	0.834823	27.46	25.73	-0.0938802		putP	0.477767	24	19	-0.337035		putP	0.231071	24	14.67	-0.710166
puuA	0.806687	26.52	25.53	-0.0548872		puuA	0.378643	26.52	16.85	-0.654332		puuA	0.587589	14.84	9.66	-0.619396		puuA	0.757143	14.84	10.94	-0.439878		puuA	0.715732	14	15.33	0.130931		puuA	0.183503	14	14.67	0.067442
puuB	0.58302	9.603	16.26	0.75977		puuB	0.80362	9.603	11.65	0.278773		puuB	0.237058	16.77	2.449	-2.77562		puuB	0.557677	16.77	8.673	-0.95128		puuB	0.426618	24	16	-0.584963		puuB	0.425164	24	11.67	-1.04023
puuC	0.784725	5.517	3.818	-0.531067		puuC	0.62183	5.517	8.107	0.555284		puuC	0.993556	3.838	3.855	0.00637615		puuC	0.781425	3.838	3.086	-0.314617		puuC	0.015268	3.333	8.667	1.37871		puuC	0.041998	3.333	11.67	1.80791
puuD	0.852677	30.78	26.76	-0.201915		puuD	0.678113	30.78	21.67	-0.506294		puuD	0.240115	19.42	8.728	-1.15382		puuD	0.023094	19.42	4.148	-2.22706		puuD	0.285714	17	22	0.371969		puuD	0.170973	17	23.67	0.477525
puuE	0.176073	25	9.183	-1.44489		puuE	0.212759	25	13.22	-0.919206		puuE	0.912565	28.29	27.16	-0.0588087		puuE	0.357147	28.29	14.41	-0.973222		puuE	0.269703	17.33	16	-0.1152		puuE	0.155419	17.33	27	0.639688
puuP	0.061928	20.65	11.88	-0.797607		puuP	0.798087	20.65	19.66	-0.0708785		puuP	0.505017	26.35	17.32	-0.605364		puuP	0.070841	26.35	12.84	-1.03716		puuP	0.250443	24	38.33	0.67544		puuP	0.162782	24	39	0.70044
puuR	0.385102	6.105	2.504	-1.28576		puuR	0.474736	6.105	3.751	-0.702716		puuR	0.557525	5.44	11.67	1.10113		puuR	0.508149	5.44	2.247	-1.27561		puuR	0.057191	4	2.667	-0.584782		puuR	0.037086	4	11.33	1.50208
pykA	0.282857	14.08	40.31	1.51749		pykA	0.079152	14.08	4.765	-1.5631		pykA	0.568994	14.05	7.807	-0.84773		pykA	0.857124	14.05	12.68	-0.148015		pykA	0.289203	10	18.67	0.900722		pykA	0.162782	10	25	1.32193
pykF	0.877717	7.436	6.728	-0.144349		pykF	0.526981	7.436	3.658	-1.02347		pykF	0.28868	2.16	14.12	2.70864		pykF	0.481001	2.16	7.733	1.84		pykF	0.225403	10	4	-1.32193		pykF	0.904436	10	9.333	-0.0995872
pyrC	0.49505	13.6	8.799	-0.628195		pyrC	0.18329	13.6	2.181	-2.64054		pyrC	0.123552	1.705	16.06	3.23563		pyrC	0.27562	1.705	7.525	2.14192		pyrC	0.010197	14	5.333	-1.39241		pyrC	0.026148	14	7	-1
pyrD	0.258944	17.77	12.84	-0.468798		pyrD	0.37867	17.77	55.47	1.64226		pyrD	0.612593	5.254	3.405	-0.625761		pyrD	0.448169	5.254	10.14	0.94857		pyrD	0.214919	9	4.333	-1.05456		pyrD	0.42265	9	9.333	0.0524159
pyrE	0.648338	21.43	17.66	-0.279147		pyrE	0.135568	21.43	1	-4.42156		pyrE	0.580815	20.94	56.36	1.42841		pyrE	0.453794	20.94	274.5	3.71247		pyrE	0.16605	24.67	29	0.233295		pyrE	0.009363	24.67	12.33	-1.00058
pyrF	0.021708	3.45	1.052	-1.71346		pyrF	0.158433	3.45	2.014	-0.776533		pyrF	0.42265	3.383	1	-1.7583		pyrF	0.42265	3.383	1	-1.7583		pyrF	0.214919	5.667	1	-2.50259		pyrF	0.214919	5.667	1	-2.50259
pyrG	0.505319	1.32	1.089	-0.277534		pyrG	0.42265	1.32	3.704	1.48855		pyrG	0.42265	1.749	1	-0.80653		pyrG	0.375802	1.749	12.13	2.79398		pyrG	0.741801	2.667	3	0.169745		pyrG	0.42265	2.667	2.333	-0.193032
pyrH		1	1			pyrH	0.42265	1	1.127	0.172488		pyrH		1	1			pyrH	0.42265	1	1.654	0.725959		pyrH		1.333	1.333	0		pyrH	0.42265	1.333	1	-0.414677
pyrI	0.990557	45.3	45.38	0.00254556		pyrI	0.759366	45.3	48.35	0.0940048		pyrI	0.904771	65.92	61.11	-0.109308		pyrI	0.665775	65.92	53.38	-0.304417		pyrI	0.457585	53.67	47.33	-0.181361		pyrI	0.093307	53.67	44	-0.286612
pyrL		1	1			pyrL		1	1			pyrL		1	1			pyrL		1	1			pyrL		1	1	0		pyrL		1	1	0
qmcA	0.94345	25.39	24.33	-0.0615241		qmcA	0.500199	25.39	16.25	-0.643821		qmcA	0.604628	33.86	27.69	-0.290217		qmcA	0.782216	33.86	24.83	-0.447498		qmcA	0.432678	32	23	-0.476438		qmcA	0.225403	32	16	-1
qorB	0.736859	92.98	103.2	0.150451		qorB	0.14829	92.98	75.53	-0.299871		qorB	0.40217	118.5	77.1	-0.620084		qorB	0.264202	118.5	57.96	-1.03176		qorB	0.159555	152.3	120.7	-0.33549		qorB	0.136768	152.3	100.7	-0.596852
qseB	0.418186	40.52	55.15	0.444727		qseB	0.961587	40.52	42.03	0.0527853		qseB	0.204745	48.29	79.7	0.722855		qseB	0.3034	48.29	32.96	-0.551008		qseB	0.744738	53.67	57.33	0.0951744		qseB	0.717325	53.67	49.33	-0.121651
qseC	0.974796	21.64	21.9	0.0172304		qseC	0.368844	21.64	86.73	2.00283		qseC	0.441298	22.93	43.46	0.922452		qseC	0.535504	22.93	63.35	1.46611		qseC	0.889343	26	25	-0.0565835		qseC	0.477767	26	28	0.106915
queA	0.322303	17.66	24.67	0.482272		queA	0.100023	17.66	8.666	-1.02705		queA	0.182749	11.87	7.011	-0.759628		queA	0.424465	11.87	43.89	1.88657		queA	0.720927	23.33	21.67	-0.106487		queA	0.249027	23.33	10.33	-1.17535
queC	0.163749	28.66	40.87	0.512004		queC	0.540599	28.66	20.03	-0.516876		queC	0.249825	55.43	35.62	-0.637979		queC	0.481366	55.43	45.35	-0.289564		queC	0.046894	19.67	37.67	0.937419		queC	0.153174	19.67	32.67	0.731969
queD	0.87723	8.066	7.447	-0.115194		queD	0.836479	8.066	6.783	-0.24993		queD	0.327141	7.33	5.14	-0.512045		queD	0.213419	7.33	3.064	-1.2584		queD	0.07418	8	6	-0.415037		queD	0.367544	8	6	-0.415037
queE	0.494999	12.05	7.77	-0.633047		queE	0.271063	12.05	4.258	-1.50079		queE	0.546703	16.18	10.56	-0.615602		queE	0.189213	16.18	6.031	-1.42374		queE	0.573857	18	13	-0.469485		queE	0.155419	18	8.333	-1.11109
queF	0.269862	36.66	50.55	0.463504		queF	0.918501	36.66	33.46	-0.131769		queF	0.238941	30.29	46.84	0.628899		queF	0.456374	30.29	37.03	0.289853		queF	0.640408	35.67	41.33	0.212478		queF	0.753368	35.67	37.33	0.0656243
quuD	0.493469	25.76	7.225	-1.83406		quuD	0.706924	25.76	15.15	-0.765815		quuD	0.795604	5.903	4.874	-0.276342		quuD	0.705123	5.903	7.487	0.342939		quuD	0.297198	8	15.67	0.969933		quuD	0.497481	8	9.667	0.273068
quuQ	0.508338	13.42	19.4	0.531672		quuQ	0.045207	13.42	9.858	-0.445018		quuQ	0.745392	6.064	5.588	-0.117938		quuQ	0.758757	6.064	7.477	0.30219		quuQ	0.147197	16	8	-1		quuQ	0.622036	16	14	-0.192645
racC		1	1			racC		1	1			racC		1	1			racC		1	1			racC	0.225403	1	8	3		racC		1	1	0
racR		1	1			racR		1	1			racR		1	1			racR		1	1			racR		1	1	0		racR		1	1	0
radA	0.007485	123.3	52.02	-1.24503		radA	0.033459	123.3	46	-1.42247		radA	0.083761	137.2	46.17	-1.57125		radA	0.670116	137.2	91.83	-0.579243		radA	0.019211	137.3	59.33	-1.2105		radA	0.019495	137.3	47.67	-1.52618
raiA	0.73175	15.55	19.29	0.310939		raiA	0.581513	15.55	21.21	0.44783		raiA	0.337314	14.26	29.82	1.06431		raiA	0.020743	14.26	19.61	0.459616		raiA	0.006734	36	22	-0.710493		raiA	0.839872	36	36.33	0.0131645
ralR		1	1			ralR		1	1			ralR		1	1			ralR	0.42265	1	1.062	0.0867838		ralR	0.230052	12.33	1	-3.6241		ralR	0.230052	12.33	1	-3.6241
rarA	0.073885	41.73	11.67	-1.83828		rarA	0.379099	41.73	33.77	-0.305343		rarA	0.006025	31.1	11.25	-1.46699		rarA	0.136714	31.1	11.81	-1.39691		rarA	0.147426	36	27.33	-0.397511		rarA	0.111217	36	17	-1.08246
ratA	0.42265	1.124	1.652	0.555572		ratA	0.316668	1.124	119.5	6.73222		ratA	0.271862	3.395	6.178	0.863728		ratA	0.487226	3.395	13.62	2.00424		ratA	0.455669	2.667	4	0.584782		ratA	0.114339	2.667	97.67	5.19463
ratB	0.330927	9.371	4.395	-1.09234		ratB	0.479313	9.371	6.147	-0.608321		ratB	0.762314	6.615	8.139	0.29911		ratB	0.507251	6.615	12.22	0.885431		ratB	0.12169	12	15	0.321928		ratB	0.003442	12	17.67	0.558268
rayT	0.090016	14.43	30.03	1.05733		rayT	0.852096	14.43	16.4	0.184625		rayT	0.344757	14.33	23.16	0.692597		rayT	0.416349	14.33	25.56	0.834849		rayT	0.782643	19	17	-0.160465		rayT	0.07418	19	21	0.14439
rbfA		1	1			rbfA	0.410165	1	1.741	0.799916		rbfA		1	1			rbfA	0.42265	1	2.361	1.2394		rbfA		1	1	0		rbfA		1	1	0
rbn	0.440632	22.71	14.07	-0.690705		rbn	0.641264	22.71	16.85	-0.430579		rbn	0.084743	12.12	8.681	-0.481457		rbn	0.852244	12.12	14.22	0.230532		rbn	0.741801	15.67	16	0.0300667		rbn	0.049414	15.67	20.67	0.399533
rcbA		1	1			rcbA		1	1			rcbA		1	1			rcbA		1	1			rcbA		1	1	0		rcbA		1	1	0
rcdA	0.960539	3.185	3.165	-0.00908787		rcdA	0.565169	3.185	5.057	0.666988		rcdA	0.118972	2.5	21.07	3.07519		rcdA	0.679031	2.5	3.813	0.608998		rcdA	0.42265	5	4.667	-0.0994326		rcdA	0.367544	5	7	0.485427
rclA	0.740396	61.13	56.09	-0.124137		rclA	0.840423	61.13	71.05	0.216954		rclA	0.40006	35.08	47.77	0.445456		rclA	0.976933	35.08	35.51	0.0175766		rclA	0.257654	78.33	46.67	-0.747069		rclA	0.208575	78.33	41.33	-0.922376
rclB	0.42265	1	1.931	0.949348		rclB		1	1			rclB		1	1			rclB	0.42265	1	1.296	0.374066		rclB	0.183503	1	1.667	0.737254		rclB	0.42265	1	1.333	0.414677
rclC	0.564445	20.75	15.74	-0.398676		rclC	0.053365	20.75	9.608	-1.1108		rclC	0.410559	10.94	5.084	-1.10558		rclC	0.346368	10.94	3.942	-1.47261		rclC	0.865769	12.33	11.67	-0.0793682		rclC	0.941974	12.33	12.67	0.0392437
rclR	0.972948	18.26	17.92	-0.0271161		rclR	0.585751	18.26	38.55	1.07804		rclR	0.572122	44.25	41.05	-0.108295		rclR	0.921951	44.25	41.93	-0.0776946		rclR		20	23	0.201634		rclR	0.009133	20	32	0.678072
rcnA	0.409352	34.07	17.08	-0.996194		rcnA	0.745432	34.07	28.47	-0.259059		rcnA	0.133284	31.5	11.63	-1.4375		rcnA	0.215046	31.5	7.375	-2.09464		rcnA	0.737568	17	15.33	-0.149177		rcnA	0.650352	17	22.33	0.393449
rcnB	0.232365	5.983	14.07	1.23368		rcnB	0.422374	5.983	25.7	2.10283		rcnB	0.26025	6.835	3.879	-0.817257		rcnB	0.227461	6.835	1.458	-2.22895		rcnB	>0,999999	5	5	0		rcnB	0.42265	5	4.667	-0.0994326
rcnR		1	1			rcnR		1	1			rcnR	0.190416	1	4.646	2.21599		rcnR		1	1			rcnR	0.07418	6	2	-1.58496		rcnR	0.084791	6	1.333	-2.17029
rcsA	0.524649	1.35	1.835	0.442821		rcsA	0.332461	1.35	1	-0.432959		rcsA	0.457114	1.279	3.246	1.34365		rcsA	0.190443	1.279	1	-0.355016		rcsA	0.225403	2	4	1		rcsA	0.049414	2	7	1.80735
rcsB	0.073597	6.871	2.369	-1.53624		rcsB	0.724926	6.871	4.616	-0.573877		rcsB	0.331459	1.67	6.214	1.89567		rcsB	0.628424	1.67	2.753	0.721157		rcsB	0.194386	21.33	13	-0.714372		rcsB	0.126324	21.33	3	-2.82985
rcsC	0.231515	55.31	62.21	0.169606		rcsC	0.302688	55.31	112.7	1.02688		rcsC	0.499469	40.34	33.19	-0.281462		rcsC	0.831776	40.34	44.79	0.150966		rcsC	0.8	46	45	-0.0317089		rcsC	0.081923	46	92.33	1.00517
rcsD	0.903746	74.67	77.39	0.0516184		rcsD	0.337056	74.67	134.6	0.850078		rcsD	0.570567	62.08	81.3	0.389127		rcsD	0.548031	62.08	86.88	0.484896		rcsD	0.408395	54	77.67	0.524398		rcsD	0.153117	54	119.7	1.14839
rcsF	0.374418	44.2	55.55	0.329741		rcsF	0.401863	44.2	15.5	-1.51178		rcsF	0.339158	36.96	25.41	-0.540568		rcsF	0.48678	36.96	28.08	-0.396422		rcsF	0.177086	13	31.33	1.26903		rcsF	0.541671	13	21	0.691878
rdgB	0.555329	32.26	24.9	-0.373601		rdgB	0.307871	32.26	13.09	-1.30128		rdgB	0.791173	5.098	4.821	-0.0805989		rdgB	0.119149	5.098	10.36	1.02302		rdgB	0.170973	38.67	25.33	-0.610368		rdgB	0.27046	38.67	27.33	-0.500729
rdgC	0.195591	4.221	14.43	1.77341		rdgC	0.537148	4.221	2.1	-1.0072		rdgC	0.350596	2.772	7.654	1.46529		rdgC	0.483927	2.772	8.049	1.53788		rdgC	0.124624	11	4.333	-1.34407		rdgC	0.741801	11	11.33	0.0426443
rdlA	0.42265	1.369	1	-0.453122		rdlA	0.42265	1.369	1	-0.453122		rdlA		1	1			rdlA		1	1			rdlA	0.212274	1	4.667	2.2225		rdlA		1	1	0
rdlB	0.42265	1.46	1	-0.545968		rdlB	0.42265	1.46	1	-0.545968		rdlB		1	1			rdlB		1	1			rdlB		1	1	0		rdlB		1	1	0
rdlC	0.53822	1.22	1.545	0.340726		rdlC	0.223358	1.22	1	-0.286881		rdlC	0.42265	1.678	1	-0.746743		rdlC	0.42265	1.678	1	-0.746743		rdlC	0.183503	1.667	1	-0.737254		rdlC	0.183503	1.667	1	-0.737254
recA		1	1			recA		1	1			recA	0.42265	1	1.259	0.332278		recA		1	1			recA		1	1	0		recA		1	1	0
recB	0.358766	3.379	1.568	-1.10767		recB	0.882683	3.379	3.612	0.0962015		recB	0.843863	2.377	2.19	-0.118211		recB	0.386358	2.377	20.92	3.13767		recB		1.667	1.667	0		recB	0.269703	1.667	3	0.847708
recC	0.794717	2.977	2.342	-0.346118		recC	0.510337	2.977	5.59	0.908989		recC	0.514599	7.314	2.402	-1.60642		recC	0.246443	7.314	10.28	0.491108		recC	0.269703	3.333	2	-0.736821		recC	0.321085	3.333	9	1.4331
recD	0.194713	66.59	47.43	-0.489506		recD	0.010241	66.59	22.41	-1.57116		recD	0.735683	24.01	28.4	0.242256		recD	0.512206	24.01	54.16	1.17359		recD	0.275934	55	73	0.408465		recD	0.080561	55	34	-0.693897
recE	0.626847	34.54	28.96	-0.254206		recE	0.17569	34.54	12.52	-1.46403		recE	0.591875	29.78	25.44	-0.227245		recE	0.531441	29.78	44.22	0.570355		recE	0.159114	26.33	46	0.804926		recE	0.244243	26.33	75.33	1.51652
recF	0.060371	124.7	21.79	-2.51672		recF	0.214921	124.7	88.98	-0.486908		recF	0.02606	72.65	9.457	-2.94151		recF	0.94281	72.65	71.46	-0.0238269		recF	0.034908	119	63.33	-0.910001		recF	0.640051	119	104.7	-0.1847
recG	0.288101	38.28	1.395	-4.77825		recG	0.454247	38.28	179.2	2.22691		recG	0.06632	45.76	15.47	-1.56461		recG	0.20834	45.76	177.5	1.95566		recG	0.002225	27	8.333	-1.69605		recG	0.009133	27	3	-3.16993
recJ	0.056739	87.95	29.58	-1.57206		recJ	0.211257	87.95	39.86	-1.14174		recJ	0.008732	50.44	8.169	-2.62634		recJ	0.110093	50.44	25.69	-0.973361		recJ	0.001151	56.67	39.67	-0.514537		recJ	0.022522	56.67	26.33	-1.10588
recN	0.052969	60.03	3.303	-4.18383		recN	0.11574	60.03	6.488	-3.20984		recN	0.42265	1.23	1.093	-0.170365		recN	0.42265	1.23	1.615	0.392876		recN	0.089176	36	2.667	-3.75471		recN	0.071595	36	2.333	-3.94774
recO	0.660914	2.109	1.717	-0.296669		recO	0.592231	2.109	4.172	0.98418		recO	0.401435	4.642	1	-2.21475		recO	0.401435	4.642	1	-2.21475		recO	0.119229	6.333	1	-2.66289		recO	0.371461	6.333	3.667	-0.788289
recQ	0.074853	213.8	121.8	-0.811748		recQ	0.244365	213.8	119.9	-0.83443		recQ	0.097545	143.4	63.11	-1.1841		recQ	0.745867	143.4	198.3	0.46764		recQ	0.000214	216	155.7	-0.472262		recQ	0.217829	216	175	-0.303676
recR	0.394263	12.96	1.729	-2.90606		recR	0.33525	12.96	4.476	-1.53378		recR	0.368184	4.516	1.354	-1.73782		recR	0.427731	4.516	1.546	-1.54651		recR	0.42265	2	1.667	-0.262746		recR	0.225403	2	1	-1
recT	0.354389	10.46	8.223	-0.347146		recT	0.476664	10.46	18.19	0.798263		recT	0.358836	8.867	20.06	1.1778		recT	0.138444	8.867	11.48	0.372605		recT	>0,999999	9.667	9.667	0		recT	0.174893	9.667	21	1.11925
recX	0.615113	10.91	15.81	0.535186		recX	0.828791	10.91	9.645	-0.177798		recX	0.864502	9.712	8.419	-0.20612		recX	0.752791	9.712	10.37	0.0945756		recX	0.455669	11.67	13	0.155707		recX	0.652476	11.67	10	-0.222805
relA	0.74537	26.92	23.72	-0.182574		relA	0.19532	26.92	7.983	-1.75368		relA	0.865311	22.05	23.36	0.0832616		relA	0.914721	22.05	20.68	-0.0925425		relA	0.29068	30	12.33	-1.28279		relA	0.622036	30	31	0.0473057
relB		1	1			relB		1	1			relB	0.42265	1.187	1	-0.24732		relB	0.42265	1.187	1	-0.24732		relB		1	1	0		relB		1	1	0
relE	0.233778	4.117	2.626	-0.648727		relE	0.445726	4.117	16.94	2.04077		relE	0.633495	2.141	1.378	-0.635709		relE	0.42265	2.141	1.489	-0.523941		relE	0.80755	3.667	3.333	-0.137779		relE	0.057191	3.667	5	0.447328
rem	0.466728	3.491	11.46	1.71489		rem	0.895195	3.491	3.662	0.0689914		rem	0.42265	1.013	1.173	0.211569		rem	0.411065	1.013	4.116	2.02261		rem	0.622036	7	6	-0.222392		rem	0.212274	7	3.333	-1.07053
rep	0.195746	9.719	2.295	-2.08231		rep	0.18397	9.719	3.796	-1.35633		rep	0.263927	11.43	1.354	-3.07753		rep	0.218898	11.43	2.06	-2.47211		rep	0.002491	13	6.333	-1.03755		rep	0.285714	13	8	-0.70044
rfbA	0.535317	7.033	9.942	0.499396		rfbA	0.665666	7.033	9.32	0.40619		rfbA	0.701133	4.494	8.444	0.909926		rfbA	0.906685	4.494	3.819	-0.234805		rfbA	0.88453	7.333	7	-0.0670486		rfbA	0.652476	7.333	9	0.295521
rfbB	0.879232	17.73	19.54	0.140238		rfbB	0.494535	17.73	36.96	1.05977		rfbB	0.213275	27.63	47.13	0.77041		rfbB	0.846161	27.63	25.33	-0.125388		rfbB	0.001187	27	36.67	0.441641		rfbB	0.208106	27	45	0.736966
rfbC	0.359766	6.369	1	-2.67107		rfbC	0.378202	6.369	1.173	-2.44086		rfbC		1	1			rfbC	0.42265	1	3.453	1.78785		rfbC	0.249521	3	5.333	0.829985		rfbC	0.225403	3	4	0.415037
rfbD	0.851363	12.9	11.81	-0.127362		rfbD	0.364408	12.9	31.04	1.26676		rfbD	0.961615	8.633	9.085	0.0736245		rfbD	0.356744	8.633	6.628	-0.381288		rfbD	0.019804	7	9.333	0.414986		rfbD	0.079129	7	34	2.28011
rffH	0.176601	73.67	92.44	0.32744		rffH	0.597143	73.67	126.8	0.783406		rffH	0.115948	92.77	131.7	0.505525		rffH	0.54793	92.77	123.1	0.408101		rffH	0.001696	93	135	0.537657		rffH	0.262458	93	58.67	-0.664608
rhaM	0.579837	82.84	106.5	0.362454		rhaM	0.822748	82.84	81.1	-0.0306256		rhaM	0.853442	83.18	84.07	0.0153544		rhaM	0.383083	83.18	51.72	-0.685514		rhaM	0.675022	106	103.3	-0.037224		rhaM	0.445406	106	92.67	-0.19389
rhaR	0.785018	137.6	155.2	0.173648		rhaR	0.4487	137.6	227.7	0.726654		rhaR	0.969548	137.1	135.5	-0.0169357		rhaR	0.872513	137.1	154	0.167702		rhaR	0.225403	198	189	-0.0671142		rhaR	0.000494	198	158.3	-0.322839
rhlE	0.639223	24.25	17.99	-0.43079		rhlE	0.92016	24.25	25.08	0.0485526		rhlE	0.52983	8.521	10.81	0.343272		rhlE	0.304511	8.521	12.44	0.545892		rhlE	0.669711	19.33	15.33	-0.334484		rhlE		19.33	20.33	0.0727686
rhmA	0.411017	16.18	6.918	-1.22578		rhmA	0.921085	16.18	16.98	0.0696249		rhmA	0.430308	12.17	21.39	0.813607		rhmA	0.50421	12.17	6.628	-0.876684		rhmA	0.247355	15.67	29.67	0.921		rhmA	0.241902	15.67	22.33	0.510978
rhmD	0.353751	24.73	18.92	-0.38635		rhmD	0.467339	24.73	44.63	0.851752		rhmD	0.88596	31.46	28.57	-0.139018		rhmD	0.622139	31.46	20.13	-0.644171		rhmD	0.27046	16	10.33	-0.631232		rhmD	0.037086	16	23.33	0.544114
rhmR	0.928037	12.85	12.52	-0.0375338		rhmR	0.286237	12.85	7.633	-0.751446		rhmR	0.443712	29.62	7.684	-1.94664		rhmR	0.565829	29.62	10.82	-1.45287		rhmR	0.367544	7	15	1.09954		rhmR	0.225403	7	8	0.192645
rhmT	0.105923	41.2	21.45	-0.941667		rhmT	0.499254	41.2	101.7	1.3036		rhmT	0.430752	49.55	20.67	-1.26135		rhmT	0.295027	49.55	15.65	-1.66272		rhmT	0.358876	30	15.33	-0.968605		rhmT	0.378626	30	18.67	-0.684241
rho	0.42265	1.663	1	-0.733788		rho	0.753771	1.663	2.277	0.453346		rho	0.42265	1	1.259	0.332278		rho		1	1			rho	0.42265	1	1.333	0.414677		rho	0.183503	1	1.667	0.737254
rhtA	0.243836	18.06	9.039	-0.998563		rhtA	0.046269	18.06	4.616	-1.96808		rhtA	0.536696	7.165	9.047	0.336473		rhtA	0.315413	7.165	9.93	0.470827		rhtA	0.295137	23.33	14	-0.736759		rhtA	0.556152	23.33	17.67	-0.400884
rhtC	0.073002	38.22	56.93	0.574861		rhtC	0.459268	38.22	54.19	0.503699		rhtC	0.411171	47.3	59.51	0.331292		rhtC	0.275278	47.3	240.2	2.34432		rhtC	0.477767	98	97	-0.014797		rhtC	0.00054	98	83.67	-0.228071
ribA	0.42265	1	2.795	1.48285		ribA		1	1			ribA		1	1			ribA		1	1			ribA		1	1	0		ribA		1	1	0
ribB		1	1			ribB	0.42265	1	2.369	1.24428		ribB	0.766571	1.085	1.046	-0.0528122		ribB	0.410647	1.085	7.919	2.86762		ribB		1	1	0		ribB		1	1	0
ribC	0.581961	1.255	2.007	0.677353		ribC	0.42265	1.255	1	-0.327687		ribC	0.42265	1	1.165	0.22033		ribC		1	1			ribC	0.42265	1	1.333	0.414677		ribC		1	1	0
ribD	0.42265	1	1.524	0.607863		ribD		1	1			ribD		1	1			ribD	0.42265	1	1.575	0.655352		ribD		1	1	0		ribD		1	1	0
ribE	0.42265	1	3.702	1.8883		ribE		1	1			ribE		1	1			ribE		1	1			ribE		1	1	0		ribE	0.42265	1	1.333	0.414677
ribF	0.205303	1	1.417	0.50284		ribF	0.42265	1	1.035	0.0496308		ribF		1	1			ribF		1	1			ribF	0.42265	1	1.333	0.414677		ribF		1	1	0
ridA	0.570341	8.715	7.488	-0.21892		ridA	0.528496	8.715	31.89	1.87153		ridA	0.14617	3.481	15.84	2.186		ridA	0.476722	3.481	9.259	1.41135		ridA	0.477767	4	5	0.321928		ridA	0.178047	4	11.67	1.54473
rihA	0.343098	21.05	16.65	-0.338298		rihA	0.387614	21.05	31.47	0.580157		rihA	0.200626	21.3	10.65	-1		rihA	0.422262	21.3	15.92	-0.420013		rihA	0.07418	27.67	29.67	0.100682		rihA	0.123623	27.67	18	-0.620326
rihB	0.359838	5.104	7.588	0.572091		rihB	0.389983	5.104	76.97	3.9146		rihB	0.155468	5.485	3.098	-0.824154		rihB	0.515745	5.485	15.54	1.50242		rihB	0.183503	10.33	11	0.0906633		rihB	0.42265	10.33	9.667	-0.0957001
rimI	0.314852	51.88	39.64	-0.388222		rimI	0.013176	51.88	29.13	-0.832673		rimI	0.670964	36.56	41.85	0.194962		rimI	0.826983	36.56	29.48	-0.31053		rimI	0.016065	50	41	-0.286304		rimI	0.02734	50	24.33	-1.03919
rimJ	0.354475	19.15	41.44	1.11368		rimJ	0.920245	19.15	21.04	0.13579		rimJ	0.93064	14.13	13.66	-0.048804		rimJ	0.91247	14.13	12.92	-0.129155		rimJ	0.112851	26.67	51	0.935279		rimJ	0.077367	26.67	42.33	0.666463
rimK	0.81391	21.23	18.97	-0.162385		rimK	0.785213	21.23	18.49	-0.199359		rimK	0.615221	11.96	14.22	0.249704		rimK	0.591714	11.96	15.58	0.381478		rimK	0.214919	22	17.33	-0.344232		rimK	0.21961	22	13.33	-0.722827
rimL	0.42265	1.98	1	-0.9855		rimL	0.42265	1.98	1.576	-0.329233		rimL	0.330074	2.261	1.404	-0.687418		rimL	0.251356	2.261	1.247	-0.8585		rimL	0.42265	2.333	1.667	-0.484932		rimL	0.053271	2.333	6	1.36278
rimM		1	1			rimM		1	1			rimM		1	1			rimM		1	1			rimM		1	1	0		rimM		1	1	0
rimO	0.502674	18.42	12.29	-0.583788		rimO	0.906079	18.42	20.12	0.127357		rimO	0.397947	14.92	5.956	-1.32483		rimO	0.431665	14.92	5.304	-1.49209		rimO	0.005865	3.333	7.667	1.20184		rimO	0.070789	3.333	13.67	2.03612
rimP	0.85802	1.531	1.759	0.200281		rimP	0.326993	1.531	4.399	1.5227		rimP	0.42265	1	1.568	0.648926		rimP		1	1			rimP		1	1	0		rimP		1	1	0
rlmA	0.485115	10.52	19.34	0.878453		rlmA	0.715041	10.52	15.35	0.545104		rlmA	0.216862	24.8	4.934	-2.32951		rlmA	0.112688	24.8	1.654	-3.90631		rlmA	0.587607	18.67	17	-0.135187		rlmA	0.058007	18.67	29	0.635331
rlmB	0.827349	28.08	25.09	-0.16243		rlmB	0.0329	28.08	8.337	-1.75194		rlmB	0.17488	12.84	28.19	1.13454		rlmB	0.441179	12.84	116.2	3.17789		rlmB	0.368831	48	50.33	0.0683842		rlmB	0.287303	48	29.33	-0.710657
rlmC	0.031887	40.15	23.48	-0.773968		rlmC	0.11961	40.15	23.76	-0.756865		rlmC	0.072399	16.93	27.03	0.67498		rlmC	0.923053	16.93	17.69	0.0633521		rlmC	0.026148	14	21	0.584963		rlmC	0.528378	14	7.667	-0.868693
rlmD	0.00324	56.87	98.31	0.78967		rlmD	0.406812	56.87	110.7	0.960916		rlmD	0.97392	76.22	75.56	-0.0125469		rlmD	0.279717	76.22	53.83	-0.501759		rlmD	0.035099	64.33	73.33	0.188912		rlmD	0.000578	64.33	101	0.650792
rlmE		1	1			rlmE		1	1			rlmE	0.42265	1	1.188	0.248535		rlmE	0.42265	1	2.866	1.51904		rlmE		1	1	0		rlmE		1	1	0
rlmF	0.124653	23.76	25.99	0.129422		rlmF	0.447287	23.76	11.75	-1.01587		rlmF	0.698939	21.77	16.47	-0.402501		rlmF	0.896067	21.77	20.04	-0.119459		rlmF	0.059898	8	13.67	0.772941		rlmF	0.321867	8	16.67	1.05918
rlmG	0.305067	54.68	68.89	0.333281		rlmG	0.663525	54.68	42.52	-0.362872		rlmG	0.121173	73.49	93.39	0.34572		rlmG	0.425199	73.49	357.7	2.28313		rlmG	0.02879	43	61.33	0.512256		rlmG	0.407843	43	46	0.0972972
[truncated: 1,811 more rows]
